# Supplementary material for: Discovery of deep-sea coral symbionts from a novel clade of marine bacteria with severely reduced genomes
Source: Nat Commun. 2024 Nov 4;15:9508. doi: 10.1038/s41467-024-53855-5 (PMC11535214; doi:10.1038/s41467-024-53855-5)
Supplement: Supplementary file 3 — Supplementary Data 1 [file 41467_2024_53855_MOESM3_ESM.xlsx]

## Sheet: A) Metadata
Sample ID	BioSample accessions	Molli-1 %	Molli-2 %	Molli-3 %	Molli-1 reads	Molli-2 reads	Molli-3 reads	Genus	Species	Site	Name	Marker	Type	ExtractionProcedure	Preservation	Sequencing Run	Sample_ID_from_Cruise	Colony_Name	depth (m)	year	Included in Figure 1?	collection_date	latitude and longitude
10435	SAMN12824761	85.7913	8.09963	0	8749	826	0	Callogorgia	Callogorgia_americana	GB299			coral	powersoil	liqN2	2	LII-10-435	NA	359	2010	FALSE	2010-10-19	27.686 N 92.230 W
15110	SAMN12824733	91.1258	2.26575	0	7722	192	0	Callogorgia	Callogorgia_delta	MC885	S6-12	S6	coral	powersoil	EtOH	1	NA057-054	S6-12	627	2015	TRUE	2015-04-30	28.065 N 89.715 W
15111	SAMN12824734	94.6019	0	0	8780	0	0	Callogorgia	Callogorgia_delta	MC885	S6-3	S6	coral	powersoil	EtOH	1	NA057-053	S6-3	627	2015	TRUE	2015-04-30	28.065 N 89.715 W
15112	SAMN12824735	95.6724	0.0226578	0	8445	2	0	Callogorgia	Callogorgia_delta	MC885	S10-1	S10	coral	powersoil	EtOH	1	NA057-047	S10-1	630	2015	TRUE	2015-04-30	28.065 N 89.716 W
15113	SAMN12824736	93.1184	0	0	10108	0	0	Callogorgia	Callogorgia_delta	MC885	S10-2	S10	coral	powersoil	EtOH	1	NA057-048	S10-2	630	2015	TRUE	2015-04-30	28.065 N 89.716 W
15114	SAMN12824737	85.3922	0.0276663	0	6173	2	0	Callogorgia	Callogorgia_delta	MC885	S8-5	S8	coral	powersoil	EtOH	1	NA057-034	S8-5	642	2015	TRUE	2015-04-29	28.064 N 89.718 W
15115	SAMN12824738	76.3563	0	0	7783	0	0	Callogorgia	Callogorgia_delta	MC885	S8-6	S8	coral	powersoil	EtOH	1	NA057-037	S8-6	642	2015	TRUE	2015-04-29	28.064 N 89.718 W
15116	SAMN12824739	78.0148	0.352558	0	8630	39	0	Callogorgia	Callogorgia_delta	MC885	S9-1	S9	coral	powersoil	EtOH	1	NA057-044	S9-1	630	2015	TRUE	2015-04-30	28.065 N 89.716 W
15117	SAMN12824740	96.3223	0	0	8774	0	0	Callogorgia	Callogorgia_delta	MC885	S9-10	S9	coral	powersoil	EtOH	1	NA057-046	S9-10	630	2015	TRUE	2015-04-30	28.065 N 89.716 W
15118	SAMN12824741	89.7118	0.0201532	0	8903	2	0	Callogorgia	Callogorgia_delta	MC885	S7-10	S7	coral	powersoil	EtOH	1	NA057-041	S7-10	638	2015	TRUE	2015-04-29	28.064 N 89.718 W
15119	SAMN12824742	80.9706	6.54621	0	7842	634	0	Callogorgia	Callogorgia_delta	MC885	S7-5	S7	coral	powersoil	EtOH	1	NA057-039	S7-5	639	2015	TRUE	2015-04-29	28.064 N 89.718 W
15120	SAMN12824743	79.5174	0.209839	0	6821	18	0	Callogorgia	Callogorgia_delta	MC885	S3-12	S3	coral	powersoil	EtOH	1	NA057-052	S3-12	630	2015	TRUE	2015-04-30	28.065 N 89.716 W
15121	SAMN12824744	94.4994	0.100843	0	10308	11	0	Callogorgia	Callogorgia_delta	MC885	S3-2	S3	coral	powersoil	EtOH	1	NA057-051	S3-2	630	2015	TRUE	2015-04-30	28.065 N 89.716 W
15146	SAMN12824745	89.9807	2.83665	0	8406	265	0	Callogorgia	Callogorgia_delta	MC751	S14-3	S14	coral	powersoil	EtOH	1	NA057-085	S14-3	440	2015	FALSE	2015-05-02	28.194 N 89.798 W
15147	SAMN12824746	94.3943	1.9275	0	10676	218	0	Callogorgia	Callogorgia_delta	MC751	S12-1	S12	coral	powersoil	EtOH	1	NA057-090	S12-1	435	2015	FALSE	2015-05-02	28.194 N 89.799 W
15148	SAMN12824747	95.0825	4.21063	0	9281	411	0	Callogorgia	Callogorgia_delta	MC751	S14-4	S14	coral	powersoil	EtOH	1	NA057-086	S14-4	440	2015	FALSE	2015-05-02	28.194 N 89.798 W
15149	SAMN12824748	86.9346	5.64657	0	8437	548	0	Callogorgia	Callogorgia_delta	MC751	E7-6	E7	coral	powersoil	EtOH	1	NA057-082	E7-6	439	2015	TRUE	2015-05-02	28.194 N 89.799 W
15150	SAMN12824749	3.10134	53.9683	0	254	4420	0	Callogorgia	Callogorgia_delta	MC751	E7-2	E7	coral	powersoil	EtOH	1	NA057-083	E7-2	439	2015	FALSE	2015-05-02	28.194 N 89.799 W
15153	SAMN12824750	86.3471	3.5666	0	8304	343	0	Callogorgia	Callogorgia_delta	MC751	S11-3	S11	coral	powersoil	EtOH	1	NA057-097	S11-3	443	2015	FALSE	2015-05-02	28.194 N 89.800 W
15154	SAMN12824751	86.3959	0.876854	0	6700	68	0	Callogorgia	Callogorgia_delta	MC751	S11-1	S11	coral	powersoil	EtOH	1	NA057-095	S11-1	443	2015	FALSE	2015-05-02	28.194 N 89.800 W
15155	SAMN12824752	57.277	1.69261	0	4636	137	0	Callogorgia	Callogorgia_delta	MC751	S17-3	S17	coral	powersoil	EtOH	1	NA057-099	S17-3	442	2015	TRUE	2015-05-02	28.193 N 89.800 W
15159	SAMN12824753	49.9192	12.4984	0	4018	1006	0	Callogorgia	Callogorgia_delta	MC751	T4-2	T4	coral	powersoil	EtOH	1	NA057-102	T4-2	442	2015	TRUE	2015-05-02	28.193 N 89.800 W
15163	SAMN12824754	89.1475	0.437158	0	8157	40	0	Callogorgia	Callogorgia_delta	MC751	S17-1	S17	coral	powersoil	EtOH	1	NA057-100	S17-1	442	2015	FALSE	2015-05-02	28.193 N 89.800 W
15164	SAMN12824755	72.7018	11.6313	0	5963	954	0	Callogorgia	Callogorgia_delta	MC751	S12-12	S12	coral	powersoil	EtOH	1	NA057-105	S12-12	439	2015	TRUE	2015-05-02	28.194 N 89.799 W
15185	SAMN12824756	94.1165	0	0	9758	0	0	Callogorgia	Callogorgia_delta	GC234	3--5	3	coral	powersoil	EtOH	1	NA058-017	2024-03-05	509	2015	TRUE	2015-05-08	27.747 N 91.224 W
15188	SAMN12824757	0.15993	0.0436173	0	11	3	0	Callogorgia	Callogorgia_delta	GC234	BB-2	BB	coral	powersoil	EtOH	1	NA058-015	BB-2	524	2015	TRUE	2015-05-08	27.747 N 91.223 W
15190	SAMN12824758	94.2874	0	0	9606	0	0	Callogorgia	Callogorgia_delta	GC234	BB-1	BB	coral	powersoil	EtOH	1	NA058-014	BB-1	526	2015	TRUE	2015-05-08	27.747 N 91.223 W
15194	SAMN12824759	93.67	0	0	7828	0	0	Callogorgia	Callogorgia_delta	GC234	LS2-2	LS2	coral	powersoil	EtOH	1	NA058-011	LS2-2	531	2015	TRUE	2015-05-07	27.746 N 91.223 W
15203	SAMN12824760	95.2223	0.221361	0	10324	24	0	Callogorgia	Callogorgia_delta	GC234	LS2-6	LS2	coral	powersoil	EtOH	1	NA058-012	LS2-6	531	2015	TRUE	2015-05-07	27.746 N 91.223 W
16513	SAMN12824767	98.5638	0	0	10294	0	0	Callogorgia	Callogorgia_delta	VK826	OI2016.147	0	coral	powersoil	liqN2	1	OI2016.147	NA	547	2016	TRUE	2016-09-26	29.155 N 88.023 W
16518	SAMN12824768	93.5718	3.16433	0	13159	445	0	Callogorgia	Callogorgia_delta	VK826	OI2016.145	0	coral	powersoil	liqN2	1	OI2016.145	NA	559	2016	TRUE	2016-09-26	29.154 N 88.023 W
16520	SAMN12824769	91.5698	5.8903	0	10167	654	0	Callogorgia	Callogorgia_delta	VK826	OI2016.146	0	coral	powersoil	liqN2	1	OI2016.146	NA	554	2016	TRUE	2016-09-26	29.154 N 88.023 W
16578	SAMN12824770	71.5088	25.8393	0	5474	1978	0	Callogorgia	Callogorgia_delta	MC751	S14-2	S14	coral	powersoil	liqN2	1	OI2016.199	S14-2	438	2016	TRUE	2016-09-29	28.194 N 89.798 W
16583	SAMN12824771	33.4839	48.6177	0	3040	4414	0	Callogorgia	Callogorgia_delta	MC751	S14-5	S14	coral	powersoil	liqN2	1	OI2016.198	S14-5	437	2016	TRUE	2016-09-29	28.194 N 89.798 W
16588	SAMN12824772	99.1108	0.0187196	0	10589	2	0	Callogorgia	Callogorgia_delta	MC751	S17-4	S17	coral	powersoil	liqN2	1	OI2016.190	S17-4	440	2016	TRUE	2016-09-29	28.193 N 89.800 W
16594	SAMN12824773	90.4952	6.52429	0	7712	556	0	Callogorgia	Callogorgia_delta	MC751	S11-9	S11	coral	powersoil	liqN2	1	OI2016.185	S11-9	441	2016	TRUE	2016-09-29	28.194 N 89.800 W
16600	SAMN12824774	85.3345	8.51985	0	6901	689	0	Callogorgia	Callogorgia_delta	MC751	E7-8	E7	coral	powersoil	liqN2	1	OI2016.204	E7-8	436	2016	TRUE	2016-09-29	28.194 N 89.799 W
16605	SAMN12824775	95.6085	0.0193032	0	9906	2	0	Callogorgia	Callogorgia_delta	MC751	E7-4	E7	coral	powersoil	liqN2	1	OI2016.203	E7-4	436	2016	TRUE	2016-09-29	28.194 N 89.799 W
16640	SAMN12824776	99.0068	0	0	7377	0	0	Callogorgia	Callogorgia_delta	MC885	S3-15	S3	coral	powersoil	liqN2	1	OI2016.217	S3-15	625	2016	TRUE	2016-09-30	28.065 N 89.716 W
16645	SAMN12824777	92.6473	5.66975	0	6716	411	0	Callogorgia	Callogorgia_delta	MC885	S6-13	S6	coral	powersoil	liqN2	1	OI2016.224	S6-13	625	2016	TRUE	2016-09-30	28.065 N 89.715 W
16652	SAMN12824778	99.0285	0	0	8257	0	0	Callogorgia	Callogorgia_delta	MC885	S6-14	S6	coral	powersoil	liqN2	1	OI2016.225	S6-14	625	2016	TRUE	2016-09-30	28.065 N 89.715 W
16659	SAMN12824779	98.7429	0	0	7855	0	0	Callogorgia	Callogorgia_delta	MC885	S3-14	S3	coral	powersoil	liqN2	1	OI2016.215	S3-14	625	2016	TRUE	2016-09-30	28.065 N 89.715 W
16665	SAMN12824782	98.7582	0	0	12486	0	0	Callogorgia	Callogorgia_delta	MC885	S3-15c	S3	coral	powersoil	liqN2	1	OI2016.216	S3-15	625	2016	FALSE	2016-09-30	28.065 N 89.715 W
16666	SAMN12824783	99.1436	0	0	15050	0	0	Callogorgia	Callogorgia_delta	MC885	S3-15d	S3	coral	powersoil	liqN2	1	OI2016.216	S3-15	625	2016	FALSE	2016-09-30	28.065 N 89.715 W
16673	SAMN12824784	83.8499	14.981	0	6168	1102	0	Callogorgia	Callogorgia_delta	MC885	S31-3	S31	coral	powersoil	liqN2	1	OI2016.245	S31-3	624	2016	TRUE	2016-10-01	28.072 N 89.711 W
16682	SAMN12824785	61.7738	17.9248	0	3977	1154	0	Callogorgia	Callogorgia_delta	MC885	S31-1	S31	coral	powersoil	liqN2	1	OI2016.244	S31-1	624	2016	TRUE	2016-10-01	28.072 N 89.711 W
16687	SAMN12824786	96.916	0.0591191	0	9836	6	0	Callogorgia	Callogorgia_delta	MC885	S31-2	S31	coral	powersoil	liqN2	1	OI2016.243	S31-2	624	2016	TRUE	2016-10-01	28.078 N 89.711 W
16694	SAMN12824787	94.8613	0	0	10227	0	0	Callogorgia	Callogorgia_delta	MC885	S29-2	S29	coral	powersoil	liqN2	1	OI2016.232	S29-2	625	2016	TRUE	2016-10-01	28.076 N 89.711 W
16698	SAMN12824788	96.4378	0	0	10423	0	0	Callogorgia	Callogorgia_delta	MC885	S29-5	S29	coral	powersoil	liqN2	1	OI2016.236	S29-5	625	2016	TRUE	2016-10-01	28.076 N 89.711 W
16703	SAMN12824789	87.8899	0	0	8397	0	0	Callogorgia	Callogorgia_delta	MC885	S29-7	S29	coral	powersoil	liqN2	1	OI2016.235	S29-7	629	2016	TRUE	2016-10-01	28.076 N 89.711 W
16708	SAMN12824790	94.2011	3.44113	0	11826	432	0	Callogorgia	Callogorgia_delta	MC885	S30-3	S30	coral	powersoil	liqN2	1	OI2016.251	S30-3	625	2016	TRUE	2016-10-01	28.071 N 89.712 W
16713	SAMN12824791	88.5006	10.0551	0	8027	912	0	Callogorgia	Callogorgia_delta	MC885	S30-2	S30	coral	powersoil	liqN2	1	OI2016.250	S30-2	625	2016	TRUE	2016-10-01	28.071 N 89.712 W
16719	SAMN12824792	98.6533	0.0345304	0	11428	4	0	Callogorgia	Callogorgia_delta	MC885	S30-8	S30	coral	powersoil	liqN2	1	OI2016.252	S30-8	625	2016	TRUE	2016-10-01	28.070 N 89.712 W
16729	SAMN12824793	57.6819	25.4519	0	5106	2253	0	Callogorgia	Callogorgia_delta	GC234	LS2-4	LS2	coral	powersoil	liqN2	1	OI2016.262	LS2-4	528	2016	TRUE	2016-10-02	27.746 N 91.223 W
16736	SAMN12824794	92.126	1.01098	0	9477	104	0	Callogorgia	Callogorgia_delta	GC234	LS2-5	LS2	coral	powersoil	liqN2	1	OI2016.263	LS2-5	528	2016	TRUE	2016-10-02	27.746 N 91.223 W
16743	SAMN12824795	23.3287	39.4011	0	1675	2829	0	Callogorgia	Callogorgia_delta	GC234	BB-6	BB	coral	powersoil	liqN2	1	OI2016.270	BB-6	522	2016	TRUE	2016-10-02	28.747 N 91.223 W
16747	SAMN12824796	93.9778	3.21429	0	7631	261	0	Callogorgia	Callogorgia_delta	GC234	BB-11	BB	coral	powersoil	liqN2	1	OI2016.271	BB-11	522	2016	TRUE	2016-10-02	28.747 N 91.223 W
16800	SAMN12824797	86.27	10.592	0	8715	1070	0	Callogorgia	Callogorgia_delta	GC234	S32-3	S32	coral	powersoil	liqN2	1	OI2016.288	S32-3	525	2016	TRUE	2016-10-04	27.747 N 91.223 W
16805	SAMN12824798	98.8298	0.0568053	0	8699	5	0	Callogorgia	Callogorgia_delta	GC234	S32-20	S32	coral	powersoil	liqN2	1	OI2016.290	S32-20	524	2016	TRUE	2016-10-04	27.747 N 91.223 W
16809	SAMN12824799	87.2356	7.88605	0	7135	645	0	Callogorgia	Callogorgia_delta	GC234	S32-12	S32	coral	powersoil	liqN2	1	OI2016.289	S32-12	524	2016	TRUE	2016-10-04	27.747 N 91.223 W
16815	SAMN12824800	93.1304	3.96013	0	10371	441	0	Callogorgia	Callogorgia_delta	GC234	S33-17	S33	coral	powersoil	liqN2	1	OI2016.299	S33-17	505	2016	TRUE	2016-10-05	27.747 N 91.224 W
16824	SAMN12824801	98.7453	0.445591	0	8421	38	0	Callogorgia	Callogorgia_delta	GC234	S33-5	S33	coral	powersoil	liqN2	1	OI2016.301	S33-5	505	2016	TRUE	2016-10-05	27.747 N 91.224 W
16826	SAMN12824802	98.6698	0.408551	0	10385	43	0	Callogorgia	Callogorgia_delta	GC234	S33-16	S33	coral	powersoil	liqN2	1	OI2016.300	S33-16	505	2016	TRUE	2016-10-05	27.747 N 91.224 W
16837	SAMN12824803	42.7172	48.4959	0	3053	3466	0	Callogorgia	Callogorgia_delta	GC234	S34-11	S34	coral	powersoil	liqN2	1	OI2016.324	S34-11	507	2016	TRUE	2016-10-05	27.747 N 91.224 W
16841	SAMN12824804	87.7235	9.09952	0	8339	865	0	Callogorgia	Callogorgia_delta	GC234	S34-12	S34	coral	powersoil	liqN2	1	OI2016.323	S34-12	507	2016	TRUE	2016-10-05	27.747 N 91.224 W
16846	SAMN12824805	90.6981	5.83588	0	9185	591	0	Callogorgia	Callogorgia_delta	GC234	S34-13	S34	coral	powersoil	liqN2	1	OI2016.325	S34-13	506	2016	TRUE	2016-10-05	27.747 N 91.224 W
16852	SAMN12824806	96.5384	0.0989031	0	10737	11	0	Callogorgia	Callogorgia_delta	GC234	3--7	3	coral	powersoil	liqN2	1	OI2016.308	2024-03-07	505	2016	TRUE	2016-10-05	27.747 N 91.224 W
16857	SAMN12824807	98.6156	0.087745	0	10115	9	0	Callogorgia	Callogorgia_delta	GC234	3--1	3	coral	powersoil	liqN2	1	OI2016.309	2024-03-01	505	2016	TRUE	2016-10-05	27.748 N 91.224 W
17003	SAMN12824808	0.075358	1.35644	0	6	108	0	Callogorgia	Callogorgia_delta	GC234	S33_13	S33	coral	powersoil	liqN2	2	OIII2017_013	S33-13	506	2017	TRUE	2017-06-12	27.747 N 91.224 W
17008	SAMN12824809	0.035898	37.3818	0	3	3124	0	Callogorgia	Callogorgia_delta	GC234	CF_3	CF	coral	powersoil	liqN2	2	OIII2017_003	CF-3	536	2017	TRUE	2017-06-12	27.746 N 91.222 W
17017	SAMN12824810	0	42.8418	0	0	4381	0	Callogorgia	Callogorgia_delta	GC234	CF_2	CF	coral	powersoil	liqN2	2	OIII2017_002	CF-2	536	2017	TRUE	2017-06-12	27.746 N 91.222 W
17023	SAMN12824811	0	82.0599	0.0198452	0	8270	2	Callogorgia	Callogorgia_delta	GC234	CF_1	CF	coral	powersoil	liqN2	2	OIII2017_001	CF-1	536	2017	TRUE	2017-06-12	27.746 N 91.222 W
17028	SAMN12824812	35.9148	59.5046	0	4132	6846	0	Callogorgia	Callogorgia_delta	GC234	S38_1	S38	coral	powersoil	liqN2	2	OIII2017_022	S38-1	506	2017	TRUE	2017-06-12	27.747 N 91.224 W
17031	SAMN12824813	53.2543	23.8715	0	5073	2274	0	Callogorgia	Callogorgia_delta	GC234	S38_2	S38	coral	powersoil	liqN2	2	OIII2017_023	S38-2	506	2017	TRUE	2017-06-12	27.747 N 91.224 W
17035	SAMN12824814	83.8287	0	0	8123	0	0	Callogorgia	Callogorgia_delta	GC234	S34_11	S34	coral	powersoil	liqN2	2	OIII2017_016	S34-11	507	2017	FALSE	2017-06-12	27.747 N 91.224 W
17037	SAMN12824815	0	86.338	0	0	7811	0	Callogorgia	Callogorgia_delta	GC234	S34_11	S34	coral	powersoil	liqN2	2	OIII2017_018	S34-11	507	2017	FALSE	2017-06-12	27.747 N 91.224 W
17040	SAMN12824816	62.4274	9.69803	0	6450	1002	0	Callogorgia	Callogorgia_delta	GC234	S34_11	S34	coral	powersoil	liqN2	2	OIII2017_017	S34-11	507	2017	FALSE	2017-06-12	27.747 N 91.224 W
17161	SAMN12824817	14.2498	15.228	0	1078	1152	0	Callogorgia	Callogorgia_delta	MC751	T4_4	T4	coral	powersoil	liqN2	2	OIII2017_166	T4-4	441	2017	TRUE	2017-06-18	28.193 N 89.800 W
17165	SAMN12824818	54.0299	33.9364	0	5316	3339	0	Callogorgia	Callogorgia_delta	MC751	T4_6	T4	coral	powersoil	liqN2	2	OIII2017_165	T4-6	442	2017	TRUE	2017-06-18	28.193 N 89.800 W
17168	SAMN12824819	81.6184	13.8231	0	9955	1686	0	Callogorgia	Callogorgia_delta	MC751	S17_1	S17	coral	powersoil	liqN2	2	OIII2017_157	S17-1	441	2017	TRUE	2017-06-18	28.193 N 89.800 W
17173	SAMN12824820	43.8519	1.11111	0	4144	105	0	Callogorgia	Callogorgia_delta	MC751	S11_1	S11	coral	powersoil	liqN2	2	OIII2017_148	S11-1	442	2017	TRUE	2017-06-18	28.193 N 89.800 W
17177	SAMN12824821	59.4842	3.03673	0	5328	272	0	Callogorgia	Callogorgia_delta	MC751	S11_1	S11	coral	powersoil	liqN2	2	OIII2017_148	S11-1	442	2017	FALSE	2017-06-18	28.193 N 89.800 W
17181	SAMN12824822	54.3493	24.4778	0	5542	2496	0	Callogorgia	Callogorgia_delta	MC751	S11_1	S11	coral	powersoil	liqN2	2	OIII2017_149	S11-1	442	2017	FALSE	2017-06-18	28.193 N 89.800 W
17188	SAMN12824823	20.0259	1.52959	0	1702	130	0	Callogorgia	Callogorgia_delta	MC751	S11_1	S11	coral	powersoil	liqN2	2	OIII2017_149	S11-1	442	2017	FALSE	2017-06-18	28.193 N 89.800 W
17193	SAMN12824824	72.5897	0	0	6475	0	0	Callogorgia	Callogorgia_delta	MC751	S11_3	S11	coral	powersoil	liqN2	2	OIII2017_150	S11-3	442	2017	TRUE	2017-06-18	28.193 N 89.800 W
17196	SAMN12824825	53.366	0	0	3155	0	0	Callogorgia	Callogorgia_delta	MC751	S11_3	S11	coral	powersoil	liqN2	2	OIII2017_150	S11-3	442	2017	FALSE	2017-06-18	28.193 N 89.800 W
17200	SAMN12824826	24.9181	2.01062	0	2206	178	0	Callogorgia	Callogorgia_delta	MC751	S11_3	S11	coral	powersoil	liqN2	2	OIII2017_151	S11-3	442	2017	FALSE	2017-06-18	28.193 N 89.800 W
17204	SAMN12824827	24.4362	0.35879	0	1907	28	0	Callogorgia	Callogorgia_delta	MC751	S11_3	S11	coral	powersoil	liqN2	2	OIII2017_151	S11-3	442	2017	FALSE	2017-06-18	28.193 N 89.800 W
17215	SAMN12824828	92.8035	1.20917	0	9517	124	0	Callogorgia	Callogorgia_delta	MC751	S12_1	S12	coral	powersoil	liqN2	2	OIII2017_189	S12-1	437	2017	TRUE	2017-06-18	28.194 N 89.799 W
17221	SAMN12824829	0	7.18385	0	0	338	0	Callogorgia	Callogorgia_delta	MC751	E7_2	E7	coral	powersoil	liqN2	2	OIII2017_168	E7-2	438	2017	TRUE	2017-06-18	28.194 N 89.799 W
17227	SAMN12824830	53.1362	23.8334	0	5625	2523	0	Callogorgia	Callogorgia_delta	MC751	S14_3	S14	coral	powersoil	liqN2	2	OIII2017_180	S14-3	439	2017	TRUE	2017-06-18	28.194 N 89.798 W
17230	SAMN12824831	74.4493	14.6561	0	9362	1843	0	Callogorgia	Callogorgia_delta	MC751	S14_3	S14	coral	powersoil	liqN2	2	OIII2017_181	S14-3	439	2017	FALSE	2017-06-18	28.194 N 89.798 W
17237	SAMN12824832	54.4163	2.50441	0	6475	298	0	Callogorgia	Callogorgia_delta	MC751	S14_3	S14	coral	powersoil	liqN2	2	OIII2017_183	S14-3	439	2017	FALSE	2017-06-18	28.194 N 89.798 W
17241	SAMN12824833	79.6843	0	0	8935	0	0	Callogorgia	Callogorgia_delta	MC751	S14_3	S14	coral	powersoil	liqN2	2	OIII2017_182	S14-3	439	2017	FALSE	2017-06-18	28.194 N 89.798 W
17247	SAMN12824834	76.0586	0.23472	0	8101	25	0	Callogorgia	Callogorgia_delta	MC751	S14_4	S14	coral	powersoil	liqN2	2	OIII2017_186	S14-4	439	2017	TRUE	2017-06-18	28.194 N 89.798 W
17257	SAMN12824835	81.3214	11.9575	0	9256	1361	0	Callogorgia	Callogorgia_delta	MC751	S14_4	S14	coral	powersoil	liqN2	2	OIII2017_184	S14-4	439	2017	FALSE	2017-06-18	28.194 N 89.798 W
17275	SAMN12824836	86.9876	0	0	8403	0	0	Callogorgia	Callogorgia_delta	GC249			coral	powersoil	liqN2	2	OIII2017_207	S41-21	790	2017	TRUE	2017-06-19	27.724 N 90.514 W
17279	SAMN12824837	84.745	0	0	9255	0	0	Callogorgia	Callogorgia_delta	GC249			coral	powersoil	liqN2	2	OIII2017_208	S41-13	789	2017	TRUE	2017-06-19	27.724 N 90.514 W
17284	SAMN12824838	75.8324	0	0	7060	0	0	Callogorgia	Callogorgia_delta	GC249			coral	powersoil	liqN2	2	OIII2017_209	S41-9	789	2017	TRUE	2017-06-19	27.724 N 90.514 W
17288	SAMN12824839	92.6682	0	0	9846	0	0	Callogorgia	Callogorgia_delta	GC249			coral	powersoil	liqN2	2	OIII2017_210	S41-10	789	2017	TRUE	2017-06-19	27.724 N 90.514 W
17292	SAMN12824840	95.7915	0	0	9833	0	0	Callogorgia	Callogorgia_delta	GC249			coral	powersoil	liqN2	2	OIII2017_211	S41-7	789	2017	TRUE	2017-06-19	27.724 N 90.514 W
17296	SAMN12824841	88.4521	0	0	10869	0	0	Callogorgia	Callogorgia_delta	GC249			coral	powersoil	liqN2	2	OIII2017_212	S41-8	789	2017	TRUE	2017-06-19	27.724 N 90.514 W
17301	SAMN12824842	61.5683	0	0	5865	0	0	Callogorgia	Callogorgia_delta	GC249			coral	powersoil	liqN2	2	OIII2017_216	NA	790	2017	TRUE	2017-06-19	27.724 N 90.514 W
17305	SAMN12824843	83.3268	0	0	8546	0	0	Callogorgia	Callogorgia_delta	GC249			coral	powersoil	liqN2	2	OIII2017_217	NA	789	2017	TRUE	2017-06-19	27.724 N 90.514 W
17429	SAMN12824844	57.4091	0	0	5699	0	0	Callogorgia	Callogorgia_delta	GC249	10234	10234	coral	powersoil	liqN2	2	OP17_135	Station 46-1	794	2017	TRUE	2017-07-29	27.724 N 90.514 W
17433	SAMN12824845	78.6497	0	0	8469	0	0	Callogorgia	Callogorgia_delta	GC249	10236	10236	coral	powersoil	liqN2	2	OP17_136	Station 46-2	794	2017	TRUE	2017-07-29	27.724 N 90.514 W
17436	SAMN12824846	51.8738	0	0	5343	0	0	Callogorgia	Callogorgia_delta	GC249	10238	10238	coral	powersoil	liqN2	2	OP17_137	Station 46-3	793	2017	TRUE	2017-07-29	27.724 N 90.514 W
17440	SAMN12824847	39.7774	0	0	3753	0	0	Callogorgia	Callogorgia_delta	GC249	10241	10241	coral	powersoil	liqN2	2	OP17_139	Station 48-1	795	2017	TRUE	2017-07-29	27.724 N 90.514 W
17442	SAMN12824848	51.763	0	0	4272	0	0	Callogorgia	Callogorgia_delta	GC249	10242	10242	coral	powersoil	liqN2	2	OP17_140	Station 48-2	795	2017	TRUE	2017-07-29	27.724 N 90.514 W
17443	SAMN12824849	83.0029	0	0	9044	0	0	Callogorgia	Callogorgia_delta	GC249	10244	10244	coral	powersoil	liqN2	2	OP17_141	Station 48-3	795	2017	TRUE	2017-07-29	27.724 N 90.514 W
17484	SAMN12824850	80.8346	11.1317	0	8271	1139	0	Callogorgia	Callogorgia_delta	GC234	10354	10354	coral	powersoil	liqN2	2	OP17_218	S32-1	511	2017	TRUE	2017-08-03	27.746 N 91.122 W
17488	SAMN12824851	0	82.1952	0	0	8522	0	Callogorgia	Callogorgia_delta	GC234	10355	10355	coral	powersoil	liqN2	2	OP17_219	S32-2	510	2017	TRUE	2017-08-03	27.746 N 91.224 W
17490	SAMN12824852	92.6332	0.1756	0	11078	21	0	Callogorgia	Callogorgia_delta	GC234	10356	10356	coral	powersoil	liqN2	2	OP17_220	S32-3	510	2017	TRUE	2017-08-03	27.746 N 91.224 W
17492	SAMN12824853	56.0687	3.9549	0	6167	435	0	Callogorgia	Callogorgia_delta	GC234	10357	10357	coral	powersoil	liqN2	2	OP17_221	S32-4	510	2017	TRUE	2017-08-03	27.746 N 91.224 W
17494	SAMN12824854	90.6097	0.211885	0	9408	22	0	Callogorgia	Callogorgia_delta	GC234	10358	10358	coral	powersoil	liqN2	2	OP17_222	S32-5	510	2017	TRUE	2017-08-03	27.746 N 91.224 W
17498	SAMN12824855	90.5489	0	0	9667	0	0	Callogorgia	Callogorgia_delta	GC234	10361	10361	coral	powersoil	liqN2	2	OP17_225	S32-8	511	2017	TRUE	2017-08-03	27.747 N 91.224 W
17901	SAMN12824856	42.8422	12.8022	0	4926	1472	0	Callogorgia	Callogorgia_delta	GC234	10362	10362	coral	powersoil	liqN2	2	OP17_226	S32-9	511	2017	TRUE	2017-08-03	27.747 N 91.224 W
17903	SAMN12824857	94.4619	1.57374	0	12605	210	0	Callogorgia	Callogorgia_delta	GC234	10363	10363	coral	powersoil	liqN2	2	OP17_227	S32-10	510	2017	TRUE	2017-08-03	27.747 N 91.224 W
17906	SAMN12824858	63.543	12.9012	0	6930	1407	0	Callogorgia	Callogorgia_delta	GC234	10364	10364	coral	powersoil	liqN2	2	OP17_228	S32-11	510	2017	TRUE	2017-08-03	27.747 N 91.224 W
17909	SAMN12824859	89.0478	4.66698	0	11391	597	0	Callogorgia	Callogorgia_delta	GC234	10365	10365	coral	powersoil	liqN2	2	OP17_229	S32-12	510	2017	FALSE	2017-08-03	27.747 N 91.224 W
17916	SAMN12824860	79.6375	14.1791	0	8217	1463	0	Callogorgia	Callogorgia_delta	GC234	10368	10368	coral	powersoil	liqN2	2	OP17_232	S32-15	510	2017	FALSE	2017-08-03	27.747 N 91.224 W
17925	SAMN12824861	45.4447	0	0	5058	0	0	Callogorgia	Callogorgia_delta	GC290	10387	10387	coral	powersoil	liqN2	2	OP17_244	Marker 9-1	852	2017	TRUE	2017-08-04	27.689 N 90.646 W
17927	SAMN12824862	0	0	85.3856	0	0	8647	Callogorgia	Callogorgia_delta	GC290	10388	10388	coral	powersoil	liqN2	2	OP17_245	Marker 9-2	852	2017	TRUE	2017-08-04	27.689 N 90.646 W
17930	SAMN12824863	0	0	89.027	0	0	10312	Callogorgia	Callogorgia_delta	GC290	10390	10390	coral	powersoil	liqN2	2	OP17_247	Marker 9-4	852	2017	TRUE	2017-08-04	27.689 N 90.646 W
17932	SAMN12824864	90.6807	0	0	11550	0	0	Callogorgia	Callogorgia_delta	GC290	10391	10391	coral	powersoil	liqN2	2	OP17_248	Marker 9-5	852	2017	TRUE	2017-08-04	27.689 N 90.646 W
17935	SAMN12824865	0	0	0	0	0	0	Callogorgia	Callogorgia_delta	GC290	10393	10393	coral	powersoil	liqN2	2	OP17_250	Marker 9-7	852	2017	TRUE	2017-08-04	27.689 N 90.646 W
17940	SAMN12824866	0	0	96.2012	0	0	11092	Callogorgia	Callogorgia_delta	GC290	10397	10397	coral	powersoil	liqN2	2	OP17_254	Marker 9-11	852	2017	TRUE	2017-08-04	27.689 N 90.646 W
17943	SAMN12824867	0	0	0	0	0	0	Callogorgia	Callogorgia_delta	GC290	10398	10398	coral	powersoil	liqN2	2	OP17_255	Marker 9-12	852	2017	TRUE	2017-08-04	27.689 N 90.646 W
17944	SAMN12824868	96.3061	0	0	11263	0	0	Callogorgia	Callogorgia_delta	GC290	10400	10400	coral	powersoil	liqN2	2	OP17_257	Marker 9-14	852	2017	TRUE	2017-08-04	27.691 N 90.646 W
17946	SAMN12824869	0	0	89.4821	0	0	10022	Callogorgia	Callogorgia_delta	GC290	10401	10401	coral	powersoil	liqN2	2	OP17_258	Marker 9-15	852	2017	TRUE	2017-08-04	27.689 N 90.646 W
17949	SAMN12824870	81.5711	0	0	8764	0	0	Callogorgia	Callogorgia_delta	GC290	10403	10403	coral	powersoil	liqN2	2	OP17_260	Marker 9-17	852	2017	TRUE	2017-08-04	27.689 N 90.646 W
166641	SAMN12824780	98.6575	0	0	12199	0	0	Callogorgia	Callogorgia_delta	MC885	S3-15a	S3	coral	powersoil	liqN2	1	OI2016.216	S3-15	625	2016	FALSE	2016-09-30	28.065 N 89.715 W
166642	SAMN12824781	98.6859	0	0	13518	0	0	Callogorgia	Callogorgia_delta	MC885	S3-15b	S3	coral	powersoil	liqN2	1	OI2016.216	S3-15	625	2016	FALSE	2016-09-30	28.065 N 89.715 W
AP10425	SAMN12824762	98.575	0.153319	0	10930	17	0	Callogorgia	Callogorgia_americana	GB299			coral	allprep	liqN2	2	LII-10-425	NA	358	2010	TRUE	2010-10-19	27.686 N 92.230 W
AP10435	SAMN12824763	79.8152	14.7026	0	9245	1703	0	Callogorgia	Callogorgia_americana	GB299			coral	allprep	liqN2	2	LII-10-435	NA	359	2010	TRUE	2010-10-19	27.686 N 92.230 W
AP10571	SAMN12824764	94.3636	0	0	11150	0	0	Callogorgia	Callogorgia_americana	VK862			coral	allprep	liqN2	2	LII-10-571	NA	352	2010	TRUE	2010-10-26	29.109 N 88.387 W
AP10573	SAMN12824765	98.0032	0	0	11043	0	0	Callogorgia	Callogorgia_americana	VK862			coral	allprep	liqN2	2	LII-10-573	NA	357	2010	TRUE	2010-10-26	29.109 N 88.388 W
AP17901	SAMN12824871	82.8368	5.75501	0	12206	848	0	Callogorgia	Callogorgia_delta	GC234	10362	10362	coral	allprep	liqN2	2	OP17_226	S32-9	511	2017	FALSE	2017-08-03	27.747 N 91.224 W
AP17903	SAMN12824872	97.1849	0.308342	0	17020	54	0	Callogorgia	Callogorgia_delta	GC234	10363	10363	coral	allprep	liqN2	2	OP17_227	S32-10	510	2017	FALSE	2017-08-03	27.747 N 91.224 W
AP17906	SAMN12824873	78.2329	7.90751	0	10962	1108	0	Callogorgia	Callogorgia_delta	GC234	10364	10364	coral	allprep	liqN2	2	OP17_228	S32-11	510	2017	FALSE	2017-08-03	27.747 N 91.224 W
AP17909	SAMN12824874	95.2109	2.56298	0	13002	350	0	Callogorgia	Callogorgia_delta	GC234	10365	10365	coral	allprep	liqN2	2	OP17_229	S32-12	510	2017	TRUE	2017-08-03	27.747 N 91.224 W
AP17916	SAMN12824875	92.2386	6.21072	0	11302	761	0	Callogorgia	Callogorgia_delta	GC234	10368	10368	coral	allprep	liqN2	2	OP17_232	S32-15	510	2017	TRUE	2017-08-03	27.747 N 91.224 W
15403	SAMN12824965	0.0420521	0	0	2	0	0	sediment	sediment	MC258			sediment	powersoil	liqN2	2	NA057-018	NA	1699	2015	FALSE	2015-04-26	28.719 N 88.111 W
15407	SAMN12824966	0.0519211	0	0	2	0	0	sediment	sediment	MC344			sediment	powersoil	liqN2	2	NA057-020	NA	1836	2015	FALSE	2015-04-27	28.634 N 88.169 W
15411	SAMN12824967	0.0746083	0	0	3	0	0	sediment	sediment	MC462			sediment	powersoil	liqN2	2	NA057-030	NA	961	2015	FALSE	2015-04-28	28.491 N 88.881 W
15414	SAMN12824968	0.773931	0.0814664	0	19	2	0	sediment	sediment	MC885	S8-5	S8	sediment	powersoil	liqN2	1	NA057-036	S8-5	642	2015	FALSE	2015-04-29	28.064 N 89.718 W
15415	SAMN12824969	0.654545	0	0	18	0	0	sediment	sediment	MC885	S7-5	S7	sediment	powersoil	liqN2	1	NA057-040	S7-5	639	2015	FALSE	2015-04-29	28.064 N 89.718 W
15416	SAMN12824970	0.409417	0.0682361	0	12	2	0	sediment	sediment	MC885	S9-1	S9	sediment	powersoil	liqN2	1	NA057-045	S9-1	630	2015	FALSE	2015-04-30	28.065 N 89.716 W
15417	SAMN12824971	0.39019	0.0557414	0	14	2	0	sediment	sediment	MC885	S10-2	S10	sediment	powersoil	liqN2	1	NA057-049	S10-2	630	2015	FALSE	2015-04-30	28.065 N 89.716 W
15418	SAMN12824972	0.907618	0	0	28	0	0	sediment	sediment	MC885	S3-1	S3	sediment	powersoil	liqN2	1	NA057-050	S3-1	630	2015	FALSE	2015-04-30	28.065 N 89.716 W
15419	SAMN12824973	0.581217	0	0	19	0	0	sediment	sediment	MC885	S6-12	S6	sediment	powersoil	liqN2	1	NA057-055	S6-12	627	2015	FALSE	2015-04-30	28.065 N 89.715 W
15437	SAMN12824974	0.843289	0.105411	0	24	3	0	sediment	sediment	AT357	T3-1	T3	sediment	powersoil	liqN2	1	NA057-060	T3-1	1050	2015	FALSE	2015-04-30	27.587 N 89.705 W
15438	SAMN12824975	0.990776	0	0	29	0	0	sediment	sediment	AT357	find	S13	sediment	powersoil	liqN2	1	NA057-067	NA	1055	2015	FALSE	2015-05-01	27.586 N 89.705 W
15439	SAMN12824976	0.752559	0	0	25	0	0	sediment	sediment	AT357	find	M17	sediment	powersoil	liqN2	1	NA057-068	NA	1056	2015	FALSE	2015-05-01	27.586 N 89.705 W
15440	SAMN12824977	0.648949	0	0	21	0	0	sediment	sediment	AT357	M20-1	M20	sediment	powersoil	liqN2	1	NA057-069	M20-1	1052	2015	FALSE	2015-05-01	27.586 N 89.705 W
15449	SAMN12824978	0.390508	0.0600781	0	13	2	0	sediment	sediment	AT357	M16-6	M16	sediment	powersoil	liqN2	1	NA057-078	M16-6	1048	2015	FALSE	2015-05-01	27.587 N 89.704 W
15450	SAMN12824979	0.547393	0	0	19	0	0	sediment	sediment	AT357	M13-13	M13	sediment	powersoil	liqN2	1	NA057-081	M13-13	1050	2015	FALSE	2015-05-01	27.587 N 89.705 W
15457	SAMN12824980	0.657895	0.0773994	0	17	2	0	sediment	sediment	MC751	find	E7	sediment	powersoil	liqN2	1	NA057-084	NA	439	2015	FALSE	2015-05-02	28.194 N 89.799 W
15458	SAMN12824981	0.571429	0.0544218	0	21	2	0	sediment	sediment	MC751	find	S17	sediment	powersoil	liqN2	1	NA057-087	NA	440	2015	FALSE	2015-05-02	28.194 N 89.798 W
15468	SAMN12824982	0.643382	0.0919118	0	14	2	0	sediment	sediment	MC751	find	S11	sediment	powersoil	liqN2	1	NA057-098	NA	443	2015	FALSE	2015-05-02	28.193 N 89.800 W
15469	SAMN12824983	0.612171	0.0720202	0	17	2	0	sediment	sediment	MC751	S17-13	S17	sediment	powersoil	liqN2	1	NA057-101	S17-13	442	2015	FALSE	2015-05-02	28.193 N 89.800 W
15470	SAMN12824984	0.752284	0.161204	0	14	3	0	sediment	sediment	MC751	find	T4	sediment	powersoil	liqN2	1	NA057-104	NA	443	2015	FALSE	2015-05-02	28.194 N 89.800 W
15471	SAMN12824985	0.681981	0	0	19	0	0	sediment	sediment	MC751	S12-12	S12	sediment	powersoil	liqN2	1	NA057-106	S12-12	439	2015	FALSE	2015-05-02	28.194 N 89.799 W
15496	SAMN12824986	0	0	0	0	0	0	sediment	sediment	VK906			sediment	powersoil	liqN2	2	NA057-115	NA	395	2015	FALSE	2015-05-03	29.103 N 88.377 W
15505	SAMN12824987	0.439009	0	0	14	0	0	sediment	sediment	GC234	3	3	sediment	powersoil	liqN2	1	NA058-013	NA	531	2015	FALSE	2015-05-07	27.746 N 91.223 W
16031	SAMN12824988	1.32049	0	0	37	0	0	sediment	sediment	MC294	44	44	sediment	powersoil	liqN2	1	OI2016.001	NA	1381	2016	FALSE	2016-09-19	28.672 N 88.477 W
16060	SAMN12824989	0.577838	0	0	17	0	0	sediment	sediment	MC297	find	M3	sediment	powersoil	liqN2	1	OI2016.025	NA	1587	2016	FALSE	2016-09-20	28.682 N 88.345 W
16061	SAMN12824990	0	0	0	0	0	0	sediment	sediment	MC297			sediment	powersoil	liqN2	2	OI2016.021	NA	1573	2016	FALSE	2016-09-20	28.680 N 88.342 W
16089	SAMN12824991	0.0464684	0	0	2	0	0	sediment	sediment	MC294			sediment	powersoil	liqN2	2	OI2016.007	NA	1381	2016	FALSE	2016-09-19	28.672 N 88.476 W
16092	SAMN12824992	0.597015	0	0	18	0	0	sediment	sediment	MC344	find	M5	sediment	powersoil	liqN2	1	OI2016.030	NA	1852	2016	FALSE	2016-09-21	28.634 N 88.170 W
16093	SAMN12824993	0	0	0	0	0	0	sediment	sediment	MC344			sediment	powersoil	liqN2	2	OI2016.035	NA	1857	2016	FALSE	2016-09-21	28.633 N 88.170 W
16125	SAMN12824994	0.81781	0	0	18	0	0	sediment	sediment	GC852	find	S20	sediment	powersoil	liqN2	1	OI2016.068	NA	1401	2016	FALSE	2016-09-22	27.110 N 91.166 W
16418	SAMN12824995	0.494836	0	0	23	0	0	sediment	sediment	AT357	find	S26	sediment	powersoil	liqN2	1	OI2016.116	NA	1051	2016	FALSE	2016-09-24	27.587 N 89.705 W
16419	SAMN12824996	0.663408	0	0	19	0	0	sediment	sediment	AT357	find	S15	sediment	powersoil	liqN2	1	OI2016.109	NA	1049	2016	FALSE	2016-09-24	27.586 N 89.704 W
16481	SAMN12824997	0.625733	0	0	16	0	0	sediment	sediment	VK826	0	0	sediment	powersoil	liqN2	1	OI2016.128	NA	473	2016	FALSE	2016-09-25	29.159 N 88.011 W
16482	SAMN12824998	0.0984252	0	0	3	0	0	sediment	sediment	VK826			sediment	powersoil	liqN2	2	OI2016.134	NA	481	2016	FALSE	2016-09-25	29.159 N 88.011 W
16576	SAMN12824999	1.09838	0	0	23	0	0	sediment	sediment	VK906	0	0	sediment	powersoil	liqN2	1	OI2016.172	NA	402	2016	FALSE	2016-09-27	29.069 N 88.377 W
16577	SAMN12825000	0	0	0	0	0	0	sediment	sediment	VK906			sediment	powersoil	liqN2	2	OI2016.177	NA	396	2016	FALSE	2016-09-27	29.070 N 88.377 W
16636	SAMN12825001	0	0	0	0	0	0	sediment	sediment	MC751			sediment	powersoil	liqN2	2	OI2016.205	NA	436	2016	FALSE	2016-09-29	28.194 N 89.799 W
16637	SAMN12825002	0.0618238	0	0	2	0	0	sediment	sediment	MC751			sediment	powersoil	liqN2	2	OI2016.187	NA	441	2016	FALSE	2016-09-29	28.194 N 89.800 W
16638	SAMN12825003	0.324149	0	0	2	0	0	sediment	sediment	MC751			sediment	powersoil	liqN2	2	OI2016.200	NA	437	2016	FALSE	2016-09-29	28.194 N 89.798 W
16639	SAMN12825004	0.481348	0	0	8	0	0	sediment	sediment	MC751			sediment	powersoil	liqN2	2	OI2016.192	NA	439	2016	FALSE	2016-09-29	28.193 N 89.800 W
16671	SAMN12825005	0	0	0	0	0	0	sediment	sediment	MC885			sediment	powersoil	liqN2	2	OI2016.218	NA	625	2016	FALSE	2016-09-30	28.065 N 89.715 W
16672	SAMN12825006	0.11065	0	0	4	0	0	sediment	sediment	MC885			sediment	powersoil	liqN2	2	OI2016.226	NA	625	2016	FALSE	2016-09-30	28.065 N 89.715 W
16726	SAMN12825007	0.438893	0	0	13	0	0	sediment	sediment	MC885	S29-5	S29	sediment	powersoil	liqN2	1	OI2016.237	NA	625	2016	FALSE	2016-10-01	28.076 N 89.710 W
16727	SAMN12825008	0.566657	0.0596481	0	19	2	0	sediment	sediment	MC885	S30-8	S30	sediment	powersoil	liqN2	1	OI2016.256	NA	625	2016	FALSE	2016-10-01	28.071 N 89.712 W
16728	SAMN12825009	0.649675	0	0	13	0	0	sediment	sediment	MC885	S31-3	S31	sediment	powersoil	liqN2	1	OI2016.247	NA	624	2016	FALSE	2016-10-01	28.072 N 89.711 W
16753	SAMN12825010	0.535714	0.0595238	0	18	2	0	sediment	sediment	GC234	LS2-5	LS2	sediment	powersoil	liqN2	1	OI2016.267	NA	528	2016	FALSE	2016-10-02	27.746 N 91.223 W
16754	SAMN12825011	0.64688	0	0	17	0	0	sediment	sediment	GC234	BB-11	BB	sediment	powersoil	liqN2	1	OI2016.274	NA	523	2016	FALSE	2016-10-02	27.747 N 91.223 W
16755	SAMN12825012	0.0570288	0	0	2	0	0	sediment	sediment	GC234			sediment	powersoil	liqN2	2	OI2016.266	NA	528	2016	FALSE	2016-10-02	27.746 N 91.223 W
16799	SAMN12825013	0.55325	0	0	16	0	0	sediment	sediment	GB903	0	0	sediment	powersoil	liqN2	1	OI2016.283	NA	1066	2016	FALSE	2016-10-03	27.083 N 92.819 W
16813	SAMN12825014	0.548246	0.0548246	0	20	2	0	sediment	sediment	GC234	S32-20	S32	sediment	powersoil	liqN2	1	OI2016.295	NA	524	2016	FALSE	2016-10-04	27.747 N 91.223 W
16814	SAMN12825015	0.521472	0	0	17	0	0	sediment	sediment	GC234	S32-20	S32	sediment	powersoil	liqN2	1	OI2016.293	NA	524	2016	FALSE	2016-10-04	27.747 N 91.223 W
16900	SAMN12825016	0.495213	0	0	15	0	0	sediment	sediment	GC234	S34-13	S34	sediment	powersoil	liqN2	1	OI2016.326	NA	507	2016	FALSE	2016-10-05	27.747 N 91.224 W
16901	SAMN12825017	0.613208	0	0	13	0	0	sediment	sediment	GC234	S33-5	S33	sediment	powersoil	liqN2	1	OI2016.305	NA	505	2016	FALSE	2016-10-05	27.747 N 91.224 W
16902	SAMN12825018	0.855432	0	0	20	0	0	sediment	sediment	GC234	3--1	3	sediment	powersoil	liqN2	1	OI2016.311	NA	506	2016	FALSE	2016-10-05	27.747 N 91.224 W
17001	SAMN12825019	0	0	0	0	0	0	sediment	sediment	GC234			sediment	powersoil	liqN2	2	OIII2017_009	NA	538	2017	FALSE	2017-06-12	27.746 N 91.222 W
17002	SAMN12825020	0	0	0	0	0	0	sediment	sediment	GC234			sediment	powersoil	liqN2	2	OIII2017_020	NA	507	2017	FALSE	2017-06-12	27.747 N 91.224 W
17071	SAMN12825021	0	0	0	0	0	0	sediment	sediment	GC852			sediment	powersoil	liqN2	2	OIII2017_038	NA	1401	2017	FALSE	2017-06-13	27.110 N 91.166 W
17072	SAMN12825022	0	0	0	0	0	0	sediment	sediment	GC852			sediment	powersoil	liqN2	2	OIII2017_044	NA	1393	2017	FALSE	2017-06-13	27.110 N 91.166 W
17107	SAMN12825024	0.0540103	0	0	2	0	0	sediment	sediment	AT357			sediment	powersoil	liqN2	2	OIII2017_056	NA	1050	2017	FALSE	2017-06-14	27.587 N 89.705 W
17108	SAMN12825025	0	0	0	0	0	0	sediment	sediment	AT357			sediment	powersoil	liqN2	2	OIII2017_057	NA	1050	2017	FALSE	2017-06-14	27.587 N 89.705 W
17127	SAMN12825026	0	0	0	0	0	0	sediment	sediment	MC297			sediment	powersoil	liqN2	2	OIII2017_090	NA	1585	2017	FALSE	2017-06-15	28.682 N 88.345 W
17128	SAMN12825027	0	0	0	0	0	0	sediment	sediment	MC297			sediment	powersoil	liqN2	2	OIII2017_076	NA	1571	2017	FALSE	2017-06-15	28.680 N 88.342 W
17137	SAMN12825028	0	0	0	0	0	0	sediment	sediment	MC294			sediment	powersoil	liqN2	2	OIII2017_101	NA	1372	2017	FALSE	2017-06-15	28.672 N 88.476 W
17138	SAMN12825029	0	0	0	0	0	0	sediment	sediment	MC294			sediment	powersoil	liqN2	2	OIII2017_096	NA	1372	2017	FALSE	2017-06-15	28.672 N 88.476 W
17149	SAMN12825030	0.0431499	0	0	2	0	0	sediment	sediment	MC344			sediment	powersoil	liqN2	2	OIII2017_124	NA	1854	2017	FALSE	2017-06-16	28.633 N 88.169 W
17150	SAMN12825031	0	0	0	0	0	0	sediment	sediment	MC344			sediment	powersoil	liqN2	2	OIII2017_136	NA	1850	2017	FALSE	2017-06-16	28.634 N 88.170 W
17186	SAMN12825032	0.0714796	0	0	2	0	0	sediment	sediment	MC751			sediment	powersoil	liqN2	2	OIII2017_152	NA	441	2017	FALSE	2017-06-18	28.193 N 89.800 W
17187	SAMN12825033	0	0	0	0	0	0	sediment	sediment	MC751			sediment	powersoil	liqN2	2	OIII2017_163	NA	442	2017	FALSE	2017-06-18	28.193 N 89.800 W
17231	SAMN12825034	0	0	0	0	0	0	sediment	sediment	MC751			sediment	powersoil	liqN2	2	OIII2017_173	NA	439	2017	FALSE	2017-06-18	28.194 N 89.799 W
17232	SAMN12825035	0	0	0	0	0	0	sediment	sediment	MC297			sediment	powersoil	liqN2	2	OIII2017_088	NA	1585	2017	FALSE	2017-06-15	28.682 N 88.345 W
17233	SAMN12825036	0.133215	0	0	3	0	0	sediment	sediment	MC751			sediment	powersoil	liqN2	2	OIII2017_177	NA	439	2017	FALSE	2017-06-18	28.194 N 89.798 W
17281	SAMN12825037	0	0	0	0	0	0	sediment	sediment	GC249			sediment	powersoil	liqN2	2	OIII2017_215	NA	790	2017	FALSE	2017-06-19	27.724 N 90.514 W
17409	SAMN12825038	0	0	0	0	0	0	sediment	sediment	Roughtongue_Reef			sediment	powersoil	liqN2	2	OP17_117	NA	67	2017	FALSE	2017-07-27	29.439 N 87.576 W
17427	SAMN12825039	0.0303998	0	0	2	0	0	sediment	sediment	GC249			sediment	powersoil	liqN2	2	OP17_150A	NA	795	2017	FALSE	2017-07-30	27.724 N 90.514 W
17428	SAMN12825040	0	0	0	0	0	0	sediment	sediment	GC249			sediment	powersoil	liqN2	2	NA	NA	795	2017	FALSE	2017-07-30	27.724 N 90.514 W
17448	SAMN12825041	0.0704225	0	0	2	0	0	sediment	sediment	KC405			sediment	powersoil	liqN2	2	OP17_188	NA	1666	2017	FALSE	2017-08-01	26.572 N 93.483 W
17481	SAMN12825042	0.0914077	0	0	3	0	0	sediment	sediment	GC852			sediment	powersoil	liqN2	2	OP17_210A	NA	1412	2017	FALSE	2017-08-02	27.110 N 91.166 W
17482	SAMN12825043	0	0	0	0	0	0	sediment	sediment	GC852			sediment	powersoil	liqN2	2	OP17_214	NA	1413	2017	FALSE	2017-08-02	27.110 N 91.166 W
17855	SAMN12825044	0.172712	0	0	2	0	0	sediment	sediment	Alderdice			sediment	powersoil	liqN2	2	OP17_344A	NA	80	2017	FALSE	2017-08-06	28.079 N 91.982 W
17912	SAMN12825045	0	0	0	0	0	0	sediment	sediment	GC234			sediment	powersoil	liqN2	2	OP17_238A	NA	510	2017	FALSE	2017-08-03	27.753 N 91.224 W
17913	SAMN12825046	0.0723066	0	0	2	0	0	sediment	sediment	GC234			sediment	powersoil	liqN2	2	OP17_241A	NA	510	2017	FALSE	2017-08-03	27.747 N 91.225 W
17991	SAMN12825047	0.277393	0	0	4	0	0	sediment	sediment	Parker_Bank			sediment	powersoil	liqN2	2	OP17_312	NA	97	2017	FALSE	2017-08-05	27.931 N 92.065 W
171001	SAMN12825023	0	0	0	0	0	0	sediment	sediment	Diaphus_Bank			sediment	powersoil	liqN2	2	OP17_443	NA	97	2017	FALSE	2017-08-08	28.086 N 90.700 W
JOY-WAT-1	SAMN12825048	0	0	0	0	0	0	water	water	MC885			water	powerwater	liqN2	3	OIII2017_193	NA	628	2017	FALSE	2017-06-18	28.065 N 89.715 W
JOY-WAT-11	SAMN12825050	0	0	0	0	0	0	water	water	MC885			water	powerwater	liqN2	3	OIII2017_197	NA	622	2017	FALSE	2017-06-18	28.071 N 89.712 W
JOY-WAT-13	SAMN12825052	0	0	0	0	0	0	water	water	MC751			water	powerwater	liqN2	3	OIII2017_160	NA	440	2017	FALSE	2017-06-18	28.193 N 89.800 W
JOY-WAT-14	SAMN12825053	0	0	0	0	0	0	water	water	GC249			water	powerwater	liqN2	3	OIII2017_204/205	NA	788	2017	FALSE	2017-06-19	27.724 N 90.514 W
JOY-WAT-15	SAMN12825054	0	0	0	0	0	0	water	water	GC234			water	powerwater	liqN2	3	OIII2017_014	NA	506	2017	FALSE	2017-06-12	27.747 N 91.224 W
JOY-WAT-16	SAMN12825055	0	0	0	0	0	0	water	water	GC234			water	powerwater	liqN2	3	OIII2017_010	NA	527	2017	FALSE	2017-06-12	27.746 N 91.223 W
JOY-WAT-18	SAMN12825056	0	0	0	0	0	0	water	water	MC751			water	powerwater	liqN2	3	OIII2017_187	NA	436	2017	FALSE	2017-06-18	28.194 N 89.799 W
JOY-WAT-2	SAMN12825058	0	0	0	0	0	0	water	water	MC885			water	powerwater	liqN2	3	OIII2017_195	NA	625	2017	FALSE	2017-06-18	28.065 N 89.715 W
JOY-WAT-20	SAMN12825059	0	0	0	0	0	0	water	water	GC234			water	powerwater	liqN2	3	OIII2017_004	NA	534	2017	FALSE	2017-06-12	27.746 N 91.222 W
JOY-WAT-21	SAMN12825060	0	0	0	0	0	0	water	water	MC885			water	powerwater	liqN2	3	OI2016.212/213	NA	631	2016	FALSE	2016-09-30	28.065 N 89.716 W
JOY-WAT-22	SAMN12825061	0	0	0	0	0	0	water	water	MC885			water	powerwater	liqN2	3	OI2016.221/222	NA	624	2016	FALSE	2016-09-30	28.065 N 89.715 W
JOY-WAT-23	SAMN12825062	0	0	0	0	0	0	water	water	MC885			water	powerwater	liqN2	3	OI2016.230/231	NA	625	2016	FALSE	2016-10-01	28.076 N 89.711 W
JOY-WAT-24	SAMN12825063	0	0	0	0	0	0	water	water	MC885			water	powerwater	liqN2	3	OI2016.240	NA	622	2016	FALSE	2016-10-01	28.072 N 89.711 W
JOY-WAT-25	SAMN12825064	0	0	0	0	0	0	water	water	MC885			water	powerwater	liqN2	3	OI2016.248	NA	625	2016	FALSE	2016-10-01	28.071 N 89.712 W
JOY-WAT-26	SAMN12825065	0	0	0	0	0	0	water	water	GC234			water	powerwater	liqN2	3	OI2016.259	NA	528	2016	FALSE	2016-10-02	27.746 N 91.223 W
JOY-WAT-27	SAMN12825066	0	0	0	0	0	0	water	water	GC234			water	powerwater	liqN2	3	OI2016.268	NA	519	2016	FALSE	2016-10-02	27.747 N 91.223 W
JOY-WAT-28	SAMN12825067	0	0	0	0	0	0	water	water	GC234			water	powerwater	liqN2	3	OI2016.286	NA	522	2016	FALSE	2016-10-04	27.747 N 91.223 W
JOY-WAT-29	SAMN12825068	0	0	0	0	0	0	water	water	GC234			water	powerwater	liqN2	3	OI2016.296/297	NA	505	2016	FALSE	2016-10-05	27.747 N 91.224 W
JOY-WAT-30	SAMN12825070	0	0	0	0	0	0	water	water	GC234			water	powerwater	liqN2	3	OI2016.306/307	marker 3	504	2016	FALSE	2016-10-05	27.747 N 91.224 W
JOY-WAT-31	SAMN12825071	0	0	0	0	0	0	water	water	GC234			water	powerwater	liqN2	3	OI2016.322	marker S34	504	2016	FALSE	2016-10-05	27.747 N 91.224 W
JOY-WAT-33	SAMN12825072	0	0	0	0	0	0	water	water	MC751		S11	water	powerwater	liqN2	3	OIII2017_146/147	NA	440	2017	FALSE	2017-06-18	28.193 N 89.800 W
JOY-WAT-34	SAMN12825073	0	0	0	0	0	0	water	water	MC751		S17	water	powerwater	liqN2	3	OIII2017_156	NA	438	2017	FALSE	2017-06-18	28.193 N 89.800 W
JOY-WAT-35	SAMN12825074	0	0	0	0	0	0	water	water	MC751		E7	water	powerwater	liqN2	3	OIII2017_169/170	NA	438	2017	FALSE	2017-06-18	28.194 N 89.799 W
JOY-WAT-36	SAMN12825075	0	0	0	0	0	0	water	water	MC751		S14	water	powerwater	liqN2	3	OIII2017_174/175	NA	438	2017	FALSE	2017-06-18	28.194 N 89.798 W
VOH-WAT-2	SAMN12825083	0	0	0	0	0	0	water	water	GC234			water	powersoil	liqN2	3	VOH-WAT-2	NA	531	2015	FALSE	2015-05-07	27.746 N 91.223 W
VOH-WAT-3	SAMN12825084	0	0	0	0	0	0	water	water	MC751			water	powersoil	liqN2	3	VOH-WAT-3	NA	439	2015	FALSE	2015-05-02	28.194 N 89.799 W
VOH-WAT-6	SAMN12825087	0	0	0	0	0	0	water	water	GC234			water	powersoil	EtOH	3	VOH-WAT-6	NA	531	2015	FALSE	2015-05-07	27.746 N 91.223 W
VOH-WAT-7	SAMN12825088	0	0	0	0	0	0	water	water	MC751			water	powersoil	EtOH	3	VOH-WAT-7	NA	439	2015	FALSE	2015-05-02	28.194 N 89.799 W
blank	SAMN13506021	1.15607	0	0	4	0	0	blank	blank	NA	NA	NA	blank	none	NA	1	NA	NA	NA	NA	FALSE		NA
blank2	SAMN13506022	0	0	0	0	0	0	blank	blank	NA	NA	NA	blank	none	NA	1	NA	NA	NA	NA	FALSE		NA
blank3	SAMN13506023	19.0476	0	0	4	0	0	blank	blank	NA	NA	NA	blank	none	NA	1	NA	NA	NA	NA	FALSE		NA
blank4	SAMN13506024	1.59744	0	0	5	0	0	blank	blank	NA	NA	NA	blank	none	NA	1	NA	NA	NA	NA	FALSE		NA

## Sheet: B) Coordinates
Sample ID	Sample_ID_from_Cruise	Colony_Name	depth	year	Site	Latitude	Longitude	Species
15110	NA057-054	S6-12	627	2015	MC885	28.0649	-89.7149	Callogorgia_delta
15111	NA057-053	S6-3	627	2015	MC885	28.0649	-89.7149	Callogorgia_delta
15112	NA057-047	S10-1	630	2015	MC885	28.0647	-89.7158	Callogorgia_delta
15113	NA057-048	S10-2	630	2015	MC885	28.0649	-89.7158	Callogorgia_delta
15114	NA057-034	S8-5	642	2015	MC885	28.0636	-89.718	Callogorgia_delta
15115	NA057-037	S8-6	642	2015	MC885	28.0636	-89.718	Callogorgia_delta
15116	NA057-044	S9-1	630	2015	MC885	28.0651	-89.7161	Callogorgia_delta
15117	NA057-046	S9-10	630	2015	MC885	28.0651	-89.7161	Callogorgia_delta
15118	NA057-041	S7-10	638	2015	MC885	28.064	-89.7179	Callogorgia_delta
15119	NA057-039	S7-5	639	2015	MC885	28.0639	-89.7179	Callogorgia_delta
15120	NA057-052	S3-12	630	2015	MC885	28.0649	-89.7155	Callogorgia_delta
15121	NA057-051	S3-2	630	2015	MC885	28.0649	-89.7155	Callogorgia_delta
15146	NA057-085	S14-3	440	2015	MC751	28.1941	-89.7984	Callogorgia_delta
15147	NA057-090	S12-1	435	2015	MC751	28.1942	-89.7992	Callogorgia_delta
15148	NA057-086	S14-4	440	2015	MC751	28.1941	-89.7984	Callogorgia_delta
15149	NA057-082	E7-6	439	2015	MC751	28.1942	-89.7988	Callogorgia_delta
15150	NA057-083	E7-2	439	2015	MC751	28.1942	-89.7988	Callogorgia_delta
15153	NA057-097	S11-3	443	2015	MC751	28.1935	-89.8001	Callogorgia_delta
15154	NA057-095	S11-1	443	2015	MC751	28.1935	-89.8001	Callogorgia_delta
15155	NA057-099	S17-3	442	2015	MC751	28.1933	-89.7998	Callogorgia_delta
15159	NA057-102	T4-2	442	2015	MC751	28.1935	-89.7996	Callogorgia_delta
15163	NA057-100	S17-1	442	2015	MC751	28.1933	-89.7998	Callogorgia_delta
15164	NA057-105	S12-12	439	2015	MC751	28.1942	-89.7994	Callogorgia_delta
15185	NA058-017	2024-03-05	509	2015	GC234	27.7474	-91.2238	Callogorgia_delta
15188	NA058-015	BB-2	524	2015	GC234	27.747	-91.223	Callogorgia_delta
15190	NA058-014	BB-1	526	2015	GC234	27.747	-91.223	Callogorgia_delta
15194	NA058-011	LS2-2	531	2015	GC234	27.7463	-91.2229	Callogorgia_delta
15203	NA058-012	LS2-6	531	2015	GC234	27.7464	-91.2229	Callogorgia_delta
15414	NA057-036	S8-5	642	2015	MC885	28.0636	-89.718	sediment
15415	NA057-040	S7-5	639	2015	MC885	28.0639	-89.7179	sediment
15416	NA057-045	S9-1	630	2015	MC885	28.0651	-89.7161	sediment
15417	NA057-049	S10-2	630	2015	MC885	28.0649	-89.7158	sediment
15418	NA057-050	S3-1	630	2015	MC885	28.0649	-89.7155	sediment
15419	NA057-055	S6-12	627	2015	MC885	28.0649	-89.7149	sediment
15457	NA057-084	NA	439	2015	MC751	28.1942	-89.7988	sediment
15458	NA057-087	NA	440	2015	MC751	28.1941	-89.7984	sediment
15468	NA057-098	NA	443	2015	MC751	28.1935	-89.8	sediment
15469	NA057-101	S17-13	442	2015	MC751	28.1933	-89.7998	sediment
15470	NA057-104	NA	443	2015	MC751	28.1935	-89.7996	sediment
15471	NA057-106	S12-12	439	2015	MC751	28.1942	-89.7994	sediment
15505	NA058-013	NA	531	2015	GC234	27.7464	-91.2229	sediment
16481	OI2016.128	NA	473	2016	VK826	29.159	-88.0106	sediment
16482	OI2016.134	NA	481	2016	VK826	29.1586	-88.0107	sediment
16513	OI2016.147	NA	547	2016	VK826	29.1547	-88.0227	Callogorgia_delta
16518	OI2016.145	NA	559	2016	VK826	29.154	-88.0229	Callogorgia_delta
16520	OI2016.146	NA	554	2016	VK826	29.1541	-88.0228	Callogorgia_delta
16578	OI2016.199	S14-2	438	2016	MC751	28.1941	-89.7984	Callogorgia_delta
16583	OI2016.198	S14-5	437	2016	MC751	28.1941	-89.7984	Callogorgia_delta
16588	OI2016.190	S17-4	440	2016	MC751	28.1933	-89.7998	Callogorgia_delta
16594	OI2016.185	S11-9	441	2016	MC751	28.1935	-89.8	Callogorgia_delta
16600	OI2016.204	E7-8	436	2016	MC751	28.1942	-89.799	Callogorgia_delta
16605	OI2016.203	E7-4	436	2016	MC751	28.1941	-89.7987	Callogorgia_delta
16636	OI2016.205	NA	436	2016	MC751	28.1942	-89.799	sediment
16637	OI2016.187	NA	441	2016	MC751	28.1935	-89.8	sediment
16638	OI2016.200	NA	437	2016	MC751	28.194	-89.7984	sediment
16639	OI2016.192	NA	439	2016	MC751	28.1933	-89.7998	sediment
16640	OI2016.217	S3-15	625	2016	MC885	28.0647	-89.7155	Callogorgia_delta
16645	OI2016.224	S6-13	625	2016	MC885	28.0649	-89.7149	Callogorgia_delta
16652	OI2016.225	S6-14	625	2016	MC885	28.0649	-89.7149	Callogorgia_delta
16659	OI2016.215	S3-14	625	2016	MC885	28.0647	-89.7155	Callogorgia_delta
16665	OI2016.216	S3-15	625	2016	MC885	28.0647	-89.7154	Callogorgia_delta
16666	OI2016.216	S3-15	625	2016	MC885	28.0647	-89.7154	Callogorgia_delta
16671	OI2016.218	NA	625	2016	MC885	28.0647	-89.7154	sediment
16672	OI2016.226	NA	625	2016	MC885	28.0649	-89.7149	sediment
16673	OI2016.245	S31-3	624	2016	MC885	28.0719	-89.7115	Callogorgia_delta
16682	OI2016.244	S31-1	624	2016	MC885	28.0718	-89.7114	Callogorgia_delta
16687	OI2016.243	S31-2	624	2016	MC885	28.0719	-89.7114	Callogorgia_delta
16694	OI2016.232	S29-2	625	2016	MC885	28.0759	-89.7114	Callogorgia_delta
16698	OI2016.236	S29-5	625	2016	MC885	28.0759	-89.7114	Callogorgia_delta
16703	OI2016.235	S29-7	629	2016	MC885	28.0759	-89.7114	Callogorgia_delta
16708	OI2016.251	S30-3	625	2016	MC885	28.0705	-89.7115	Callogorgia_delta
16713	OI2016.250	S30-2	625	2016	MC885	28.0705	-89.7116	Callogorgia_delta
16719	OI2016.252	S30-8	625	2016	MC885	28.0705	-89.7115	Callogorgia_delta
16726	OI2016.237	NA	625	2016	MC885	28.0759	-89.7114	sediment
16727	OI2016.256	NA	625	2016	MC885	28.0705	-89.7115	sediment
16728	OI2016.247	NA	624	2016	MC885	28.0719	-89.7114	sediment
16729	OI2016.262	LS2-4	528	2016	GC234	27.7464	-91.223	Callogorgia_delta
16736	OI2016.263	LS2-5	528	2016	GC234	27.7464	-91.223	Callogorgia_delta
16743	OI2016.270	BB-6	522	2016	GC234	27.7471	-91.2232	Callogorgia_delta
16747	OI2016.271	BB-11	522	2016	GC234	27.747	-91.2231	Callogorgia_delta
16753	OI2016.267	NA	528	2016	GC234	27.7464	-91.223	sediment
16754	OI2016.274	NA	523	2016	GC234	27.7471	-91.2231	sediment
16755	OI2016.266	NA	528	2016	GC234	27.7464	-91.223	sediment
16800	OI2016.288	S32-3	525	2016	GC234	27.7467	-91.2232	Callogorgia_delta
16805	OI2016.290	S32-20	524	2016	GC234	27.7466	-91.2232	Callogorgia_delta
16809	OI2016.289	S32-12	524	2016	GC234	27.7466	-91.2232	Callogorgia_delta
16813	OI2016.295	NA	524	2016	GC234	27.7467	-91.2233	sediment
16814	OI2016.293	NA	524	2016	GC234	27.7467	-91.2233	sediment
16815	OI2016.299	S33-17	505	2016	GC234	27.7468	-91.2242	Callogorgia_delta
16824	OI2016.301	S33-5	505	2016	GC234	27.7469	-91.2242	Callogorgia_delta
16826	OI2016.300	S33-16	505	2016	GC234	27.7468	-91.2243	Callogorgia_delta
16837	OI2016.324	S34-11	507	2016	GC234	27.7471	-91.224	Callogorgia_delta
16841	OI2016.323	S34-12	507	2016	GC234	27.7471	-91.224	Callogorgia_delta
16846	OI2016.325	S34-13	506	2016	GC234	27.7471	-91.224	Callogorgia_delta
16852	OI2016.308	2024-03-07	505	2016	GC234	27.7474	-91.2239	Callogorgia_delta
16857	OI2016.309	2024-03-01	505	2016	GC234	27.7474	-91.2239	Callogorgia_delta
16900	OI2016.326	NA	507	2016	GC234	27.7471	-91.224	sediment
16901	OI2016.305	NA	505	2016	GC234	27.7469	-91.2242	sediment
16902	OI2016.311	NA	506	2016	GC234	27.7474	-91.2239	sediment
17001	OIII2017_009	NA	538	2017	GC234	27.7462	-91.2222	sediment
17002	OIII2017_020	NA	507	2017	GC234	27.7472	-91.2241	sediment
17003	OIII2017_013	S33-13	506	2017	GC234	27.7469	-91.2242	Callogorgia_delta
17008	OIII2017_003	CF-3	536	2017	GC234	27.7462	-91.2222	Callogorgia_delta
17017	OIII2017_002	CF-2	536	2017	GC234	27.7462	-91.2222	Callogorgia_delta
17023	OIII2017_001	CF-1	536	2017	GC234	27.7462	-91.2222	Callogorgia_delta
17028	OIII2017_022	S38-1	506	2017	GC234	27.7467	-91.2244	Callogorgia_delta
17031	OIII2017_023	S38-2	506	2017	GC234	27.7467	-91.2244	Callogorgia_delta
17035	OIII2017_016	S34-11	507	2017	GC234	27.7471	-91.2241	Callogorgia_delta
17037	OIII2017_018	S34-11	507	2017	GC234	27.7471	-91.2241	Callogorgia_delta
17040	OIII2017_017	S34-11	507	2017	GC234	27.7471	-91.2241	Callogorgia_delta
17161	OIII2017_166	T4-4	441	2017	MC751	28.1935	-89.7996	Callogorgia_delta
17165	OIII2017_165	T4-6	442	2017	MC751	28.1935	-89.7996	Callogorgia_delta
17168	OIII2017_157	S17-1	441	2017	MC751	28.1933	-89.7998	Callogorgia_delta
17173	OIII2017_148	S11-1	442	2017	MC751	28.1935	-89.8	Callogorgia_delta
17177	OIII2017_148	S11-1	442	2017	MC751	28.1935	-89.8	Callogorgia_delta
17181	OIII2017_149	S11-1	442	2017	MC751	28.1935	-89.8	Callogorgia_delta
17186	OIII2017_152	NA	441	2017	MC751	28.1935	-89.8	sediment
17187	OIII2017_163	NA	442	2017	MC751	28.1935	-89.7996	sediment
17188	OIII2017_149	S11-1	442	2017	MC751	28.1935	-89.8	Callogorgia_delta
17193	OIII2017_150	S11-3	442	2017	MC751	28.1935	-89.8	Callogorgia_delta
17196	OIII2017_150	S11-3	442	2017	MC751	28.1935	-89.8	Callogorgia_delta
17200	OIII2017_151	S11-3	442	2017	MC751	28.1935	-89.8	Callogorgia_delta
17204	OIII2017_151	S11-3	442	2017	MC751	28.1935	-89.8	Callogorgia_delta
17215	OIII2017_189	S12-1	437	2017	MC751	28.1941	-89.7993	Callogorgia_delta
17221	OIII2017_168	E7-2	438	2017	MC751	28.1942	-89.7987	Callogorgia_delta
17227	OIII2017_180	S14-3	439	2017	MC751	28.1941	-89.7984	Callogorgia_delta
17230	OIII2017_181	S14-3	439	2017	MC751	28.1941	-89.7984	Callogorgia_delta
17231	OIII2017_173	NA	439	2017	MC751	28.1941	-89.7987	sediment
17233	OIII2017_177	NA	439	2017	MC751	28.1941	-89.7984	sediment
17237	OIII2017_183	S14-3	439	2017	MC751	28.1941	-89.7984	Callogorgia_delta
17241	OIII2017_182	S14-3	439	2017	MC751	28.1941	-89.7984	Callogorgia_delta
17247	OIII2017_186	S14-4	439	2017	MC751	28.1941	-89.7984	Callogorgia_delta
17257	OIII2017_184	S14-4	439	2017	MC751	28.1941	-89.7984	Callogorgia_delta
17275	OIII2017_207	S41-21	790	2017	GC249	27.7241	-90.5141	Callogorgia_delta
17279	OIII2017_208	S41-13	789	2017	GC249	27.7241	-90.5142	Callogorgia_delta
17281	OIII2017_215	NA	790	2017	GC249	27.7241	-90.5142	sediment
17284	OIII2017_209	S41-9	789	2017	GC249	27.7241	-90.5142	Callogorgia_delta
17288	OIII2017_210	S41-10	789	2017	GC249	27.7241	-90.5142	Callogorgia_delta
17292	OIII2017_211	S41-7	789	2017	GC249	27.7242	-90.5142	Callogorgia_delta
17296	OIII2017_212	S41-8	789	2017	GC249	27.7242	-90.5142	Callogorgia_delta
17301	OIII2017_216	NA	790	2017	GC249	27.724	-90.5141	Callogorgia_delta
17305	OIII2017_217	NA	789	2017	GC249	27.724	-90.5141	Callogorgia_delta
17427	OP17_150A	NA	795	2017	GC249	27.7239	-90.514	sediment
17429	OP17_135	Station 46-1	794	2017	GC249	27.7239	-90.514	Callogorgia_delta
17433	OP17_136	Station 46-2	794	2017	GC249	27.7239	-90.514	Callogorgia_delta
17436	OP17_137	Station 46-3	793	2017	GC249	27.7239	-90.514	Callogorgia_delta
17440	OP17_139	Station 48-1	795	2017	GC249	27.7239	-90.5143	Callogorgia_delta
17442	OP17_140	Station 48-2	795	2017	GC249	27.7239	-90.5143	Callogorgia_delta
17443	OP17_141	Station 48-3	795	2017	GC249	27.7239	-90.5143	Callogorgia_delta
17484	OP17_218	S32-1	511	2017	GC234	27.7464	-91.2245	Callogorgia_delta
17488	OP17_219	S32-2	510	2017	GC234	27.7464	-91.2245	Callogorgia_delta
17490	OP17_220	S32-3	510	2017	GC234	27.7465	-91.2245	Callogorgia_delta
17492	OP17_221	S32-4	510	2017	GC234	27.7465	-91.2245	Callogorgia_delta
17494	OP17_222	S32-5	510	2017	GC234	27.7464	-91.2245	Callogorgia_delta
17498	OP17_225	S32-8	511	2017	GC234	27.7465	-91.2244	Callogorgia_delta
17901	OP17_226	S32-9	511	2017	GC234	27.7465	-91.2244	Callogorgia_delta
17903	OP17_227	S32-10	510	2017	GC234	27.7465	-91.2245	Callogorgia_delta
17906	OP17_228	S32-11	510	2017	GC234	27.7465	-91.2245	Callogorgia_delta
17909	OP17_229	S32-12	510	2017	GC234	27.7465	-91.2244	Callogorgia_delta
17912	OP17_238A	NA	510	2017	GC234	27.7526	-91.2245	sediment
17913	OP17_241A	NA	510	2017	GC234	27.7467	-91.2245	sediment
17916	OP17_232	S32-15	510	2017	GC234	27.7465	-91.2244	Callogorgia_delta
17925	OP17_244	Marker 9-1	852	2017	GC290	27.6891	-90.6463	Callogorgia_delta
17927	OP17_245	Marker 9-2	852	2017	GC290	27.689	-90.646	Callogorgia_delta
17930	OP17_247	Marker 9-4	852	2017	GC290	27.689	-90.646	Callogorgia_delta
17932	OP17_248	Marker 9-5	852	2017	GC290	27.689	-90.646	Callogorgia_delta
17935	OP17_250	Marker 9-7	852	2017	GC290	27.689	-90.646	Callogorgia_delta
17940	OP17_254	Marker 9-11	852	2017	GC290	27.689	-90.646	Callogorgia_delta
17943	OP17_255	Marker 9-12	852	2017	GC290	27.689	-90.646	Callogorgia_delta
17944	OP17_257	Marker 9-14	852	2017	GC290	27.6906	-90.6461	Callogorgia_delta
17946	OP17_258	Marker 9-15	852	2017	GC290	27.6891	-90.646	Callogorgia_delta
17949	OP17_260	Marker 9-17	852	2017	GC290	27.6891	-90.646	Callogorgia_delta
166641	OI2016.216	S3-15	625	2016	MC885	28.0647	-89.7154	Callogorgia_delta
166642	OI2016.216	S3-15	625	2016	MC885	28.0647	-89.7154	Callogorgia_delta
AP17901	OP17_226	S32-9	511	2017	GC234	27.7465	-91.2244	Callogorgia_delta
AP17903	OP17_227	S32-10	510	2017	GC234	27.7465	-91.2245	Callogorgia_delta
AP17906	OP17_228	S32-11	510	2017	GC234	27.7465	-91.2245	Callogorgia_delta
AP17909	OP17_229	S32-12	510	2017	GC234	27.7465	-91.2244	Callogorgia_delta
AP17916	OP17_232	S32-15	510	2017	GC234	27.7465	-91.2244	Callogorgia_delta
JOY-WAT-1	OIII2017_193	NA	628	2017	MC885	28.0648	-89.7155	water
JOY-WAT-11	OIII2017_197	NA	622	2017	MC885	28.0705	-89.7115	water
JOY-WAT-13	OIII2017_160	NA	440	2017	MC751	28.1934	-89.7996	water
JOY-WAT-14	OIII2017_204/205	NA	788	2017	GC249	27.7242	-90.5142	water
JOY-WAT-15	OIII2017_014	NA	506	2017	GC234	27.7469	-91.2242	water
JOY-WAT-16	OIII2017_010	NA	527	2017	GC234	27.7464	-91.2229	water
JOY-WAT-18	OIII2017_187	NA	436	2017	MC751	28.1941	-89.7993	water
JOY-WAT-2	OIII2017_195	NA	625	2017	MC885	28.0649	-89.7148	water
JOY-WAT-20	OIII2017_004	NA	534	2017	GC234	27.7462	-91.2222	water
JOY-WAT-21	OI2016.212/213	NA	631	2016	MC885	28.0648	-89.7155	water
JOY-WAT-22	OI2016.221/222	NA	624	2016	MC885	28.0648	-89.7148	water
JOY-WAT-23	OI2016.230/231	NA	625	2016	MC885	28.0759	-89.7114	water
JOY-WAT-24	OI2016.240	NA	622	2016	MC885	28.0719	-89.7114	water
JOY-WAT-25	OI2016.248	NA	625	2016	MC885	28.0705	-89.7115	water
JOY-WAT-26	OI2016.259	NA	528	2016	GC234	27.7464	-91.223	water
JOY-WAT-27	OI2016.268	NA	519	2016	GC234	27.747	-91.2231	water
JOY-WAT-28	OI2016.286	NA	522	2016	GC234	27.7466	-91.2232	water
JOY-WAT-29	OI2016.296/297	NA	505	2016	GC234	27.7469	-91.2242	water
JOY-WAT-30	OI2016.306/307	marker 3	504	2016	GC234	27.7474	-91.2239	water
JOY-WAT-31	OI2016.322	marker S34	504	2016	GC234	27.7472	-91.2241	water
JOY-WAT-33	OIII2017_146/147	NA	440	2017	MC751	28.1934	-89.8	water
JOY-WAT-34	OIII2017_156	NA	438	2017	MC751	28.1933	-89.7998	water
JOY-WAT-35	OIII2017_169/170	NA	438	2017	MC751	28.1942	-89.7987	water
JOY-WAT-36	OIII2017_174/175	NA	438	2017	MC751	28.1941	-89.7984	water

## Sheet: C) Distances
	15110	15111	15112	15113	15114	15115	15116	15117	15118	15119	15120	15121	15146	15147	15148	15149	15150	15153	15154	15155	15159	15163	15164	15185	15188	15190	15194	15203	15414	15415	15416	15417	15418	15419	15457	15458	15468	15469	15470	15471	15505	16481	16482	16513	16518	16520	16578	16583	16588
15110	0	2.97533	93.6053	85.2987	335.954	338.861	118.052	118.052	314.764	317.199	60.7949	62.2449	16554.7	16600.2	16554.7	16579.7	16579.7	16575.7	16575.7	16548.3	16551.3	16548.9	16609.9	152586	152523	152524	152529	152531	335.954	317.199	118.052	85.2987	62.651	1.40709	16579.7	16554.7	16573.3	16548.9	16557.3	16609.9	152531	206330	206295	205091	205037	205051	16548.3	16547.7	16549.8
15111	2.97533	0	95.8446	87.919	337.736	340.627	120.837	120.837	316.803	319.155	63.4862	64.7647	16557.2	16602.7	16557.2	16582.2	16582.2	16578.3	16578.3	16550.8	16553.9	16551.5	16612.5	152588	152526	152526	152532	152533	337.736	319.155	120.837	87.919	65.1482	2.66981	16582.2	16557.2	16575.9	16551.5	16559.8	16612.5	152533	206329	206294	205090	205036	205050	16550.8	16550.2	16552.3
15112	93.6053	95.8446	0	21.9133	245.001	248.08	45.3263	45.3263	221.693	224.679	38.9157	33.5378	16528.9	16574.1	16528.9	16553.7	16553.7	16548.9	16548.9	16521.5	16524.7	16522.2	16583.7	152493	152430	152431	152436	152437	245.001	224.679	45.3263	21.9133	32.7939	94.9117	16553.7	16528.9	16546.6	16522.2	16530.7	16583.7	152437	206416	206381	205177	205123	205137	16522.4	16521.8	16523
15113	85.2987	87.919	21.9133	0	260.88	264.077	35.544	35.544	235.226	239.085	24.7761	23.6355	16513.2	16558.5	16513.2	16538.1	16538.1	16533.5	16533.5	16506	16509.2	16506.7	16568.1	152503	152440	152441	152446	152448	260.88	239.085	35.544	0	23.5014	86.4551	16538.1	16513.2	16531.1	16506.7	16515.2	16568.1	152448	206399	206364	205160	205106	205120	16506.8	16506.2	16507.6
15114	335.954	337.736	245.001	260.88	0	3.71901	244.838	244.838	42.5259	30.8457	283.47	278.537	16531.4	16575.8	16531.4	16555.9	16555.9	16549	16549	16521.7	16525.3	16522.3	16585.1	152258	152195	152196	152201	152202	0	30.8457	244.838	260.88	277.794	337.338	16555.9	16531.4	16546.6	16522.3	16531.3	16585.1	152202	206659	206625	205421	205366	205380	16525	16524.4	16523.2
15115	338.861	340.627	248.08	264.077	3.71901	0	248.247	248.247	46.0746	34.4962	286.593	281.618	16533.6	16577.9	16533.6	16558.1	16558.1	16551.1	16551.1	16523.8	16527.4	16524.4	16587.3	152255	152193	152193	152199	152200	3.71901	34.4962	248.247	264.077	280.871	340.247	16558.1	16533.6	16548.8	16524.4	16533.4	16587.3	152200	206663	206628	205424	205370	205384	16527.1	16526.6	16525.3
15116	118.052	120.837	45.3263	35.544	244.838	248.247	0	0	215.057	220.42	57.7271	58.6081	16483.8	16528.9	16483.8	16508.6	16508.6	16503.8	16503.8	16476.4	16479.6	16477	16538.5	152476	152413	152414	152419	152420	244.838	220.42	0	35.544	58.6297	119.087	16508.6	16483.8	16501.4	16477	16485.5	16538.5	152420	206415	206380	205176	205122	205136	16477.3	16476.7	16477.9
15117	118.052	120.837	45.3263	35.544	244.838	248.247	0	0	215.057	220.42	57.7271	58.6081	16483.8	16528.9	16483.8	16508.6	16508.6	16503.8	16503.8	16476.4	16479.6	16477	16538.5	152476	152413	152414	152419	152420	244.838	220.42	0	35.544	58.6297	119.087	16508.6	16483.8	16501.4	16477	16485.5	16538.5	152420	206415	206380	205176	205122	205136	16477.3	16476.7	16477.9
15118	314.764	316.803	221.693	235.226	42.5259	46.0746	215.057	215.057	0	12.377	258.963	254.835	16497.3	16541.7	16497.3	16521.8	16521.8	16515	16515	16487.8	16491.3	16488.4	16551.1	152273	152210	152211	152216	152218	42.5259	12.377	215.057	235.226	254.185	316.111	16521.8	16497.3	16512.7	16488.4	16497.3	16551.1	152218	206630	206595	205391	205336	205350	16490.8	16490.2	16489.3
15119	317.199	319.155	224.679	239.085	30.8457	34.4962	220.42	220.42	12.377	0	262.458	258.037	16508.9	16553.3	16508.9	16533.4	16533.4	16526.6	16526.6	16499.3	16502.9	16500	16562.7	152272	152209	152210	152215	152217	30.8457	0	220.42	239.085	257.353	318.561	16533.4	16508.9	16524.3	16500	16508.9	16562.7	152217	206635	206601	205397	205342	205356	16502.4	16501.8	16500.9
15120	60.7949	63.4862	38.9157	24.7761	283.47	286.593	57.7271	57.7271	258.963	262.458	0	7.66366	16522.5	16567.8	16522.5	16547.4	16547.4	16542.9	16542.9	16515.5	16518.6	16516.1	16577.4	152528	152465	152466	152471	152472	283.47	262.458	57.7271	24.7761	8.63587	61.9111	16547.4	16522.5	16540.6	16516.1	16524.6	16577.4	152472	206377	206343	205139	205084	205098	16516	16515.4	16517
15121	62.2449	64.7647	33.5378	23.6355	278.537	281.618	58.6081	58.6081	254.835	258.037	7.66366	0	16528.4	16573.7	16528.4	16553.3	16553.3	16548.8	16548.8	16521.4	16524.5	16522	16583.3	152525	152462	152463	152468	152469	278.537	258.037	58.6081	23.6355	0.984344	63.4564	16553.3	16528.4	16546.4	16522	16530.5	16583.3	152469	206383	206348	205144	205090	205104	16521.9	16521.4	16522.9
15146	16554.7	16557.2	16528.9	16513.2	16531.4	16533.6	16483.8	16483.8	16497.3	16508.9	16522.5	16528.4	0	72.3775	0	34.6198	34.6198	173.44	173.44	162.638	133.907	163.746	91.9431	148696	148640	148641	148654	148655	16531.4	16508.9	16483.8	16513.2	16529	16554.6	34.6198	0	169.461	163.746	130.838	91.9431	148655	204998	204966	203739	203689	203703	6.46122	7.03218	162.643
15147	16600.2	16602.7	16574.1	16558.5	16575.8	16577.9	16528.9	16528.9	16541.7	16553.3	16567.8	16573.7	72.3775	0	72.3775	38.2999	38.2999	118.632	118.632	118.462	91.8651	119.197	19.787	148633	148577	148578	148591	148592	16575.8	16553.3	16528.9	16558.5	16574.3	16600.1	38.2999	72.3775	115.518	119.197	86.1764	19.787	148592	205052	205020	203794	203743	203757	76.3756	76.6626	117.849
15148	16554.7	16557.2	16528.9	16513.2	16531.4	16533.6	16483.8	16483.8	16497.3	16508.9	16522.5	16528.4	0	72.3775	0	34.6198	34.6198	173.44	173.44	162.638	133.907	163.746	91.9431	148696	148640	148641	148654	148655	16531.4	16508.9	16483.8	16513.2	16529	16554.6	34.6198	0	169.461	163.746	130.838	91.9431	148655	204998	204966	203739	203689	203703	6.46122	7.03218	162.643
15149	16579.7	16582.2	16553.7	16538.1	16555.9	16558.1	16508.6	16508.6	16521.8	16533.4	16547.4	16553.3	34.6198	38.2999	34.6198	0	0	148.392	148.392	142.223	113.637	143.186	58.0687	148668	148612	148613	148626	148627	16555.9	16533.4	16508.6	16538.1	16554	16579.6	0	34.6198	144.75	143.186	109.306	58.0687	148627	205021	204989	203762	203712	203726	39.3548	39.7282	141.948
15150	16579.7	16582.2	16553.7	16538.1	16555.9	16558.1	16508.6	16508.6	16521.8	16533.4	16547.4	16553.3	34.6198	38.2999	34.6198	0	0	148.392	148.392	142.223	113.637	143.186	58.0687	148668	148612	148613	148626	148627	16555.9	16533.4	16508.6	16538.1	16554	16579.6	0	34.6198	144.75	143.186	109.306	58.0687	148627	205021	204989	203762	203712	203726	39.3548	39.7282	141.948
15153	16575.7	16578.3	16548.9	16533.5	16549	16551.1	16503.8	16503.8	16515	16526.6	16542.9	16548.8	173.44	118.632	173.44	148.392	148.392	0	0	29.0766	45.3325	28.0958	104.633	148523	148467	148468	148481	148482	16549	16526.6	16503.8	16533.5	16549.5	16575.6	148.392	173.44	4.41896	28.0958	45.2257	104.633	148482	205169	205137	203911	203860	203874	174.016	173.971	27.6136
15154	16575.7	16578.3	16548.9	16533.5	16549	16551.1	16503.8	16503.8	16515	16526.6	16542.9	16548.8	173.44	118.632	173.44	148.392	148.392	0	0	29.0766	45.3325	28.0958	104.633	148523	148467	148468	148481	148482	16549	16526.6	16503.8	16533.5	16549.5	16575.6	148.392	173.44	4.41896	28.0958	45.2257	104.633	148482	205169	205137	203911	203860	203874	174.016	173.971	27.6136
15155	16548.3	16550.8	16521.5	16506	16521.7	16523.8	16476.4	16476.4	16487.8	16499.3	16515.5	16521.4	162.638	118.462	162.638	142.223	142.223	29.0766	29.0766	0	28.8179	1.30882	108.509	148538	148482	148483	148496	148497	16521.7	16499.3	16476.4	16506	16522	16548.1	142.223	162.638	25.749	1.30882	32.9852	108.509	148497	205160	205128	203902	203851	203865	162.183	162.048	1.53532
15159	16551.3	16553.9	16524.7	16509.2	16525.3	16527.4	16479.6	16479.6	16491.3	16502.9	16518.6	16524.5	133.907	91.8651	133.907	113.637	113.637	45.3325	45.3325	28.8179	0	29.8825	84.293	148566	148509	148510	148524	148524	16525.3	16502.9	16479.6	16509.2	16525.2	16551.2	113.637	133.907	40.9135	29.8825	6.68716	84.293	148524	205132	205100	203873	203823	203836	133.579	133.457	28.7486
15163	16548.9	16551.5	16522.2	16506.7	16522.3	16524.4	16477	16477	16488.4	16500	16516.1	16522	163.746	119.197	163.746	143.186	143.186	28.0958	28.0958	1.30882	29.8825	0	109.074	148537	148481	148482	148495	148496	16522.3	16500	16477	16506.7	16522.7	16548.8	143.186	163.746	24.8696	0	33.9067	109.074	148496	205162	205129	203903	203853	203866	163.318	163.185	1.38864
15164	16609.9	16612.5	16583.7	16568.1	16585.1	16587.3	16538.5	16538.5	16551.1	16562.7	16577.4	16583.3	91.9431	19.787	91.9431	58.0687	58.0687	104.633	104.633	108.509	84.293	109.074	0	148614	148558	148559	148572	148573	16585.1	16562.7	16538.5	16568.1	16584	16609.8	58.0687	91.9431	101.948	109.074	77.9873	0	148573	205069	205037	203811	203760	203774	95.7215	95.9833	107.691
15185	152586	152588	152493	152503	152258	152255	152476	152476	152273	152272	152528	152525	148696	148633	148696	148668	148668	148523	148523	148538	148566	148537	148614	0	86.5576	88.1617	146.814	141.771	152258	152272	152476	152503	152524	152588	148668	148696	148528	148537	148567	148614	141.771	351538	351509	350267	350221	350234	148697	148697	148538
15188	152523	152526	152430	152440	152195	152193	152413	152413	152210	152209	152465	152462	148640	148577	148640	148612	148612	148467	148467	148482	148509	148481	148558	86.5576	0	3.15368	76.1168	71.3487	152195	152209	152413	152440	152461	152525	148612	148640	148471	148481	148511	148558	71.3487	351491	351462	350220	350174	350187	148641	148641	148482
15190	152524	152526	152431	152441	152196	152193	152414	152414	152211	152210	152466	152463	148641	148578	148641	148613	148613	148468	148468	148483	148510	148482	148559	88.1617	3.15368	0	73.0053	68.2256	152196	152210	152414	152441	152462	152525	148613	148641	148472	148482	148512	148559	68.2256	351492	351463	350221	350175	350189	148642	148642	148483
15194	152529	152532	152436	152446	152201	152199	152419	152419	152216	152215	152471	152468	148654	148591	148654	148626	148626	148481	148481	148496	148524	148495	148572	146.814	76.1168	73.0053	0	5.08857	152201	152215	152419	152446	152467	152531	148626	148654	148486	148495	148525	148572	5.08857	351515	351486	350243	350197	350211	148655	148655	148496
15203	152531	152533	152437	152448	152202	152200	152420	152420	152218	152217	152472	152469	148655	148592	148655	148627	148627	148482	148482	148497	148524	148496	148573	141.771	71.3487	68.2256	5.08857	0	152202	152217	152420	152448	152469	152532	148627	148655	148486	148496	148526	148573	0	351515	351486	350243	350198	350211	148656	148656	148496
15414	335.954	337.736	245.001	260.88	0	3.71901	244.838	244.838	42.5259	30.8457	283.47	278.537	16531.4	16575.8	16531.4	16555.9	16555.9	16549	16549	16521.7	16525.3	16522.3	16585.1	152258	152195	152196	152201	152202	0	30.8457	244.838	260.88	277.794	337.338	16555.9	16531.4	16546.6	16522.3	16531.3	16585.1	152202	206659	206625	205421	205366	205380	16525	16524.4	16523.2
15415	317.199	319.155	224.679	239.085	30.8457	34.4962	220.42	220.42	12.377	0	262.458	258.037	16508.9	16553.3	16508.9	16533.4	16533.4	16526.6	16526.6	16499.3	16502.9	16500	16562.7	152272	152209	152210	152215	152217	30.8457	0	220.42	239.085	257.353	318.561	16533.4	16508.9	16524.3	16500	16508.9	16562.7	152217	206635	206601	205397	205342	205356	16502.4	16501.8	16500.9
15416	118.052	120.837	45.3263	35.544	244.838	248.247	0	0	215.057	220.42	57.7271	58.6081	16483.8	16528.9	16483.8	16508.6	16508.6	16503.8	16503.8	16476.4	16479.6	16477	16538.5	152476	152413	152414	152419	152420	244.838	220.42	0	35.544	58.6297	119.087	16508.6	16483.8	16501.4	16477	16485.5	16538.5	152420	206415	206380	205176	205122	205136	16477.3	16476.7	16477.9
15417	85.2987	87.919	21.9133	0	260.88	264.077	35.544	35.544	235.226	239.085	24.7761	23.6355	16513.2	16558.5	16513.2	16538.1	16538.1	16533.5	16533.5	16506	16509.2	16506.7	16568.1	152503	152440	152441	152446	152448	260.88	239.085	35.544	0	23.5014	86.4551	16538.1	16513.2	16531.1	16506.7	16515.2	16568.1	152448	206399	206364	205160	205106	205120	16506.8	16506.2	16507.6
15418	62.651	65.1482	32.7939	23.5014	277.794	280.871	58.6297	58.6297	254.185	257.353	8.63587	0.984344	16529	16574.3	16529	16554	16554	16549.5	16549.5	16522	16525.2	16522.7	16584	152524	152461	152462	152467	152469	277.794	257.353	58.6297	23.5014	0	63.8726	16554	16529	16547.1	16522.7	16531.1	16584	152469	206384	206349	205145	205091	205105	16522.6	16522	16523.5
15419	1.40709	2.66981	94.9117	86.4551	337.338	340.247	119.087	119.087	316.111	318.561	61.9111	63.4564	16554.6	16600.1	16554.6	16579.6	16579.6	16575.6	16575.6	16548.1	16551.2	16548.8	16609.8	152588	152525	152525	152531	152532	337.338	318.561	119.087	86.4551	63.8726	0	16579.6	16554.6	16573.2	16548.8	16557.1	16609.8	152532	206329	206294	205090	205036	205050	16548.1	16547.6	16549.7
15457	16579.7	16582.2	16553.7	16538.1	16555.9	16558.1	16508.6	16508.6	16521.8	16533.4	16547.4	16553.3	34.6198	38.2999	34.6198	0	0	148.392	148.392	142.223	113.637	143.186	58.0687	148668	148612	148613	148626	148627	16555.9	16533.4	16508.6	16538.1	16554	16579.6	0	34.6198	144.75	143.186	109.306	58.0687	148627	205021	204989	203762	203712	203726	39.3548	39.7282	141.948
15458	16554.7	16557.2	16528.9	16513.2	16531.4	16533.6	16483.8	16483.8	16497.3	16508.9	16522.5	16528.4	0	72.3775	0	34.6198	34.6198	173.44	173.44	162.638	133.907	163.746	91.9431	148696	148640	148641	148654	148655	16531.4	16508.9	16483.8	16513.2	16529	16554.6	34.6198	0	169.461	163.746	130.838	91.9431	148655	204998	204966	203739	203689	203703	6.46122	7.03218	162.643
15468	16573.3	16575.9	16546.6	16531.1	16546.6	16548.8	16501.4	16501.4	16512.7	16524.3	16540.6	16546.4	169.461	115.518	169.461	144.75	144.75	4.41896	4.41896	25.749	40.9135	24.8696	101.948	148528	148471	148472	148486	148486	16546.6	16524.3	16501.4	16531.1	16547.1	16573.2	144.75	169.461	0	24.8696	40.8609	101.948	148486	205166	205133	203907	203856	203870	169.968	169.917	24.2442
15469	16548.9	16551.5	16522.2	16506.7	16522.3	16524.4	16477	16477	16488.4	16500	16516.1	16522	163.746	119.197	163.746	143.186	143.186	28.0958	28.0958	1.30882	29.8825	0	109.074	148537	148481	148482	148495	148496	16522.3	16500	16477	16506.7	16522.7	16548.8	143.186	163.746	24.8696	0	33.9067	109.074	148496	205162	205129	203903	203853	203866	163.318	163.185	1.38864
15470	16557.3	16559.8	16530.7	16515.2	16531.3	16533.4	16485.5	16485.5	16497.3	16508.9	16524.6	16530.5	130.838	86.1764	130.838	109.306	109.306	45.2257	45.2257	32.9852	6.68716	33.9067	77.9873	148567	148511	148512	148525	148526	16531.3	16508.9	16485.5	16515.2	16531.1	16557.1	109.306	130.838	40.8609	33.9067	0	77.9873	148526	205128	205096	203870	203819	203833	130.803	130.708	32.6519
15471	16609.9	16612.5	16583.7	16568.1	16585.1	16587.3	16538.5	16538.5	16551.1	16562.7	16577.4	16583.3	91.9431	19.787	91.9431	58.0687	58.0687	104.633	104.633	108.509	84.293	109.074	0	148614	148558	148559	148572	148573	16585.1	16562.7	16538.5	16568.1	16584	16609.8	58.0687	91.9431	101.948	109.074	77.9873	0	148573	205069	205037	203811	203760	203774	95.7215	95.9833	107.691
15505	152531	152533	152437	152448	152202	152200	152420	152420	152218	152217	152472	152469	148655	148592	148655	148627	148627	148482	148482	148497	148524	148496	148573	141.771	71.3487	68.2256	5.08857	0	152202	152217	152420	152448	152469	152532	148627	148655	148486	148496	148526	148573	0	351515	351486	350243	350198	350211	148656	148656	148496
16481	206330	206329	206416	206399	206659	206663	206415	206415	206630	206635	206377	206383	204998	205052	204998	205021	205021	205169	205169	205160	205132	205162	205069	351538	351491	351492	351515	351515	206659	206635	206415	206399	206384	206329	205021	204998	205166	205162	205128	205069	351515	0	46.8804	1273.47	1317.23	1303.84	204998	204999	205160
16482	206295	206294	206381	206364	206625	206628	206380	206380	206595	206601	206343	206348	204966	205020	204966	204989	204989	205137	205137	205128	205100	205129	205037	351509	351462	351463	351486	351486	206625	206601	206380	206364	206349	206294	204989	204966	205133	205129	205096	205037	351486	46.8804	0	1247.47	1289.57	1276.32	204966	204966	205128
16513	205091	205090	205177	205160	205421	205424	205176	205176	205391	205397	205139	205144	203739	203794	203739	203762	203762	203911	203911	203902	203873	203903	203811	350267	350220	350221	350243	350243	205421	205397	205176	205160	205145	205090	203762	203739	203907	203903	203870	203811	350243	1273.47	1247.47	0	70.1084	58.4281	203740	203740	203902
16518	205037	205036	205123	205106	205366	205370	205122	205122	205336	205342	205084	205090	203689	203743	203689	203712	203712	203860	203860	203851	203823	203853	203760	350221	350174	350175	350197	350198	205366	205342	205122	205106	205091	205036	203712	203689	203856	203853	203819	203760	350198	1317.23	1289.57	70.1084	0	14.1733	203689	203689	203851
16520	205051	205050	205137	205120	205380	205384	205136	205136	205350	205356	205098	205104	203703	203757	203703	203726	203726	203874	203874	203865	203836	203866	203774	350234	350187	350189	350211	350211	205380	205356	205136	205120	205105	205050	203726	203703	203870	203866	203833	203774	350211	1303.84	1276.32	58.4281	14.1733	0	203703	203703	203865
16578	16548.3	16550.8	16522.4	16506.8	16525	16527.1	16477.3	16477.3	16490.8	16502.4	16516	16521.9	6.46122	76.3756	6.46122	39.3548	39.3548	174.016	174.016	162.183	133.579	163.318	95.7215	148697	148641	148642	148655	148656	16525	16502.4	16477.3	16506.8	16522.6	16548.1	39.3548	6.46122	169.968	163.318	130.803	95.7215	148656	204998	204966	203740	203689	203703	0	0.580212	162.25
16583	16547.7	16550.2	16521.8	16506.2	16524.4	16526.6	16476.7	16476.7	16490.2	16501.8	16515.4	16521.4	7.03218	76.6626	7.03218	39.7282	39.7282	173.971	173.971	162.048	133.457	163.185	95.9833	148697	148641	148642	148655	148656	16524.4	16501.8	16476.7	16506.2	16522	16547.6	39.7282	7.03218	169.917	163.185	130.708	95.9833	148656	204999	204966	203740	203689	203703	0.580212	0	162.12
16588	16549.8	16552.3	16523	16507.6	16523.2	16525.3	16477.9	16477.9	16489.3	16500.9	16517	16522.9	162.643	117.849	162.643	141.948	141.948	27.6136	27.6136	1.53532	28.7486	1.38864	107.691	148538	148482	148483	148496	148496	16523.2	16500.9	16477.9	16507.6	16523.5	16549.7	141.948	162.643	24.2442	1.38864	32.6519	107.691	148496	205160	205128	203902	203851	203865	162.25	162.12	0
16594	16572.5	16575	16545.7	16530.3	16545.9	16548	16500.6	16500.6	16511.9	16523.5	16539.7	16545.6	167.217	113.611	167.217	142.624	142.624	6.70658	6.70658	24.525	38.6444	23.7266	100.235	148530	148474	148475	148488	148489	16545.9	16523.5	16500.6	16530.3	16546.3	16572.4	142.624	167.217	2.31896	23.7266	38.5438	100.235	148489	205163	205131	203905	203854	203868	167.703	167.65	23.0006
16600	16588.7	16591.3	16562.6	16547	16564.4	16566.6	16517.5	16517.5	16530.3	16541.9	16556.3	16562.2	60.5167	13.067	60.5167	27.637	27.637	122.94	122.94	119.68	91.9081	120.528	31.6187	148641	148585	148586	148599	148600	16564.4	16541.9	16517.5	16547	16562.9	16588.6	27.637	60.5167	119.517	120.528	86.7942	31.6187	148600	205047	205014	203788	203737	203751	64.1294	64.3834	119.224
16605	16573	16575.5	16547	16531.4	16549.1	16551.3	16501.8	16501.8	16515	16526.6	16540.6	16546.5	31.0851	41.3659	31.0851	6.88489	6.88489	147.094	147.094	139.632	110.898	140.634	60.8638	148668	148612	148613	148626	148627	16549.1	16526.6	16501.8	16531.4	16547.2	16572.8	6.88489	31.0851	143.34	140.634	106.87	60.8638	148627	205022	204990	203764	203713	203727	35.0482	35.3543	139.426
16636	16588.7	16591.3	16562.6	16547	16564.4	16566.6	16517.5	16517.5	16530.3	16541.9	16556.3	16562.2	60.5167	13.067	60.5167	27.637	27.637	122.94	122.94	119.68	91.9081	120.528	31.6187	148641	148585	148586	148599	148600	16564.4	16541.9	16517.5	16547	16562.9	16588.6	27.637	60.5167	119.517	120.528	86.7942	31.6187	148600	205047	205014	203788	203737	203751	64.1294	64.3834	119.224
16637	16571.8	16574.3	16545	16529.6	16545.1	16547.3	16499.9	16499.9	16511.2	16522.8	16539	16544.9	166.246	112.923	166.246	141.766	141.766	7.84898	7.84898	23.6752	37.4915	22.9127	99.683	148531	148475	148476	148489	148490	16545.1	16522.8	16499.9	16529.6	16545.5	16571.6	141.766	166.246	3.43896	22.9127	37.4309	99.683	148490	205163	205130	203904	203853	203867	166.709	166.654	22.1455
16638	16546.9	16549.4	16521	16505.4	16523.6	16525.8	16475.9	16475.9	16489.4	16501	16514.6	16520.6	7.82808	77.4294	7.82808	40.553	40.553	174.388	174.388	162.341	133.77	163.482	96.7298	148698	148642	148643	148656	148657	16523.6	16501	16475.9	16505.4	16521.2	16546.7	40.553	7.82808	170.326	163.482	131.058	96.7298	148657	204998	204966	203740	203689	203703	1.38157	0.859096	162.421
16639	16549.9	16552.4	16523.1	16507.7	16523.3	16525.4	16478	16478	16489.4	16500.9	16517.1	16523	162.031	117.265	162.031	141.336	141.336	27.761	27.761	1.70164	28.1351	1.9367	107.143	148538	148482	148483	148496	148497	16523.3	16500.9	16478	16507.7	16523.6	16549.7	141.336	162.031	24.326	1.9367	32.0409	107.143	148497	205160	205128	203901	203851	203865	161.64	161.511	0.61487
16640	68.6471	70.5188	28.7411	35.0258	267.334	270.258	69.09	69.09	246.459	248.662	30.2615	22.6505	16547.7	16593	16547.7	16572.6	16572.6	16568	16568	16540.6	16543.7	16541.2	16602.6	152519	152456	152457	152462	152463	267.334	248.662	69.09	35.0258	21.7129	70.0252	16572.6	16547.7	16565.6	16541.2	16549.7	16602.6	152463	206397	206362	205158	205104	205118	16541.2	16540.7	16542.1
16645	6.87301	4.19831	97.0584	89.9907	337.995	340.857	123.342	123.342	317.536	319.729	65.7795	66.6336	16561.4	16606.9	16561.4	16586.4	16586.4	16582.5	16582.5	16555	16558	16555.6	16616.7	152590	152527	152527	152533	152534	337.995	319.729	123.342	89.9907	66.9646	6.86034	16586.4	16561.4	16580.1	16555.6	16564	16616.7	152534	206330	206295	205091	205036	205050	16555	16554.4	16556.5
16652	7.50696	4.84336	97.2868	90.3466	338.068	340.926	123.758	123.758	317.682	319.851	66.1718	66.9646	16562.1	16607.6	16562.1	16587.1	16587.1	16583.1	16583.1	16555.6	16558.7	16556.3	16617.3	152590	152527	152528	152533	152534	338.068	319.851	123.758	90.3466	67.2878	7.50592	16587.1	16562.1	16580.7	16556.3	16564.6	16617.3	152534	206330	206295	205091	205037	205051	16555.6	16555.1	16557.2
16659	61.5522	63.3646	35.6421	39.1612	274.402	277.31	74.1373	74.1373	253.726	255.877	29.3297	22.2715	16550.1	16595.4	16550.1	16575	16575	16570.5	16570.5	16543	16546.2	16543.7	16605	152526	152463	152464	152469	152471	274.402	255.877	74.1373	39.1612	21.4836	62.9376	16575	16550.1	16568.1	16543.7	16552.2	16605	152471	206391	206356	205152	205097	205111	16543.6	16543.1	16544.6
16665	58.4419	60.2142	38.8529	41.4677	277.527	280.426	76.6715	76.6715	256.966	259.086	29.7139	23.0843	16551.4	16596.7	16551.4	16576.3	16576.3	16571.8	16571.8	16544.4	16547.5	16545	16606.3	152529	152467	152467	152473	152474	277.527	259.086	76.6715	41.4677	22.3885	59.8316	16576.3	16551.4	16569.4	16545	16553.5	16606.3	152474	206388	206353	205149	205095	205109	16544.9	16544.4	16545.9
16666	58.4419	60.2142	38.8529	41.4677	277.527	280.426	76.6715	76.6715	256.966	259.086	29.7139	23.0843	16551.4	16596.7	16551.4	16576.3	16576.3	16571.8	16571.8	16544.4	16547.5	16545	16606.3	152529	152467	152467	152473	152474	277.527	259.086	76.6715	41.4677	22.3885	59.8316	16576.3	16551.4	16569.4	16545	16553.5	16606.3	152474	206388	206353	205149	205095	205109	16544.9	16544.4	16545.9
16671	52.1107	53.9337	43.878	43.798	283.843	286.751	79.3193	79.3193	263.065	265.271	28.2833	22.7966	16550.7	16596.1	16550.7	16575.7	16575.7	16571.2	16571.2	16543.8	16546.9	16544.4	16605.7	152535	152472	152473	152479	152480	283.843	265.271	79.3193	43.798	22.324	53.496	16575.7	16550.7	16568.8	16544.4	16552.9	16605.7	152480	206381	206346	205143	205088	205102	16544.3	16543.7	16545.3
16672	6.60145	3.87459	97.1229	89.9731	338.146	341.011	123.281	123.281	317.648	319.854	65.7369	66.6336	16561.1	16606.6	16561.1	16586.1	16586.1	16582.1	16582.1	16554.7	16557.7	16555.3	16616.3	152590	152527	152528	152533	152534	338.146	319.854	123.281	89.9731	66.9697	6.54219	16586.1	16561.1	16579.8	16555.3	16563.7	16616.3	152534	206329	206295	205091	205036	205050	16554.7	16554.1	16556.2
16673	845.016	845.264	904.547	883.225	1119.65	1123.32	885.174	885.174	1081.95	1090.82	868.793	876.105	16063.7	16111.6	16063.7	16089.7	16089.7	16092	16092	16064.1	16066	16064.9	16122	153092	153030	153030	153036	153037	1119.65	1090.82	885.174	883.225	877.08	843.809	16089.7	16063.7	16089.5	16064.9	16071.8	16122	153037	205597	205563	204358	204304	204318	16057.3	16056.7	16065.7
16682	844.804	845.019	905.124	883.857	1121.32	1124.99	886.189	886.189	1083.79	1092.59	869.206	876.493	16071.8	16119.6	16071.8	16097.8	16097.8	16100.1	16100.1	16072.3	16074.1	16073	16130.1	153100	153037	153038	153043	153045	1121.32	1092.59	886.189	883.857	877.466	843.59	16097.8	16071.8	16097.6	16073	16079.9	16130.1	153045	205593	205558	204354	204299	204313	16065.4	16064.8	16073.8
16687	847.141	847.362	907.323	886.046	1123.3	1126.97	888.305	888.305	1085.74	1094.55	871.435	878.726	16069.2	16117	16069.2	16095.2	16095.2	16097.5	16097.5	16069.7	16071.5	16070.4	16127.5	153100	153037	153038	153044	153045	1123.3	1094.55	888.305	886.046	879.7	845.928	16095.2	16069.2	16095	16070.4	16077.3	16127.5	153045	205592	205557	204352	204298	204312	16062.7	16062.2	16071.2
16694	1268.36	1269	1316.69	1294.84	1509.95	1513.67	1290.85	1290.85	1469.46	1479.69	1283.76	1291.34	15691.6	15740.3	15691.6	15718	15718	15722.6	15722.6	15694.6	15696	15695.3	15751	153202	153140	153141	153147	153148	1509.95	1479.69	1290.85	1294.84	1292.32	1267.26	15718	15691.6	15720	15695.3	15701.7	15751	153148	205327	205292	204087	204033	204047	15685.2	15684.6	15696.1
16698	1266.48	1267.13	1314.92	1293.07	1508.37	1512.09	1289.12	1289.12	1467.89	1478.11	1281.96	1289.54	15694	15742.7	15694	15720.4	15720.4	15725	15725	15697	15698.4	15697.7	15753.4	153203	153140	153141	153147	153148	1508.37	1478.11	1289.12	1293.07	1290.52	1265.38	15720.4	15694	15722.4	15697.7	15704.1	15753.4	153148	205327	205293	204087	204033	204047	15687.6	15687.1	15698.5
16703	1269.03	1269.67	1317.55	1295.71	1511.13	1514.85	1291.8	1291.8	1470.66	1480.88	1284.57	1292.15	15693.5	15742.2	15693.5	15719.8	15719.8	15724.5	15724.5	15696.5	15697.9	15697.2	15752.9	153205	153143	153144	153150	153151	1511.13	1480.88	1291.8	1295.71	1293.13	1267.93	15719.8	15693.5	15721.9	15697.2	15703.6	15752.9	153151	205324	205290	204085	204030	204044	15687.1	15686.5	15698
16708	705.608	705.637	770.644	749.825	994.61	998.227	754.94	754.94	958.659	966.777	733.735	740.831	16186.8	16234.4	16186.8	16212.7	16212.7	16214.2	16214.2	16186.4	16188.4	16187.1	16244.7	153049	152987	152987	152993	152994	994.61	966.777	754.94	749.825	741.792	704.351	16212.7	16186.8	16211.7	16187.1	16194.2	16244.7	152994	205694	205659	204455	204400	204414	16180.4	16179.8	16187.9
16713	705.085	705.12	769.996	749.165	993.815	997.433	754.219	754.219	957.835	965.965	733.109	740.211	16185.9	16233.4	16185.9	16211.8	16211.8	16213.2	16213.2	16185.4	16187.4	16186.1	16243.8	153048	152985	152986	152991	152993	993.815	965.965	754.219	749.165	741.172	703.83	16211.8	16185.9	16210.7	16186.1	16193.3	16243.8	152993	205695	205660	204456	204401	204415	16179.5	16178.9	16187
16719	701.915	701.935	767.162	746.366	991.43	995.045	751.602	751.602	955.547	963.636	730.213	737.299	16190.5	16238.1	16190.5	16216.4	16216.4	16217.9	16217.9	16190.1	16192.1	16190.8	16248.4	153048	152986	152986	152992	152993	991.43	963.636	751.602	746.366	738.26	700.656	16216.4	16190.5	16215.4	16190.8	16197.9	16248.4	152993	205696	205661	204457	204403	204417	16184.1	16183.6	16191.6
16726	1268.71	1269.36	1317.09	1295.23	1510.4	1514.12	1291.26	1291.26	1469.91	1480.14	1284.14	1291.72	15691.8	15740.5	15691.8	15718.2	15718.2	15722.8	15722.8	15694.8	15696.2	15695.5	15751.2	153203	153141	153141	153147	153149	1510.4	1480.14	1291.26	1295.23	1292.7	1267.62	15718.2	15691.8	15720.2	15695.5	15701.9	15751.2	153149	205326	205291	204086	204032	204046	15685.4	15684.9	15696.3
16727	704.275	704.298	769.448	748.643	993.599	997.214	753.833	753.833	957.687	965.788	732.513	739.603	16188.8	16236.3	16188.8	16214.6	16214.6	16216.1	16216.1	16188.3	16190.3	16189	16246.6	153049	152987	152987	152993	152994	993.599	965.788	753.833	748.643	740.564	703.017	16214.6	16188.8	16213.6	16189	16196.1	16246.6	152994	205694	205660	204455	204401	204415	16182.3	16181.8	16189.8
16728	848.327	848.549	908.461	887.181	1124.36	1128.03	889.413	889.413	1086.78	1095.61	872.584	879.877	16068.1	16115.9	16068.1	16094.1	16094.1	16096.4	16096.4	16068.6	16070.4	16069.3	16126.4	153100	153037	153038	153044	153045	1124.36	1095.61	889.413	887.181	880.851	847.114	16094.1	16068.1	16093.9	16069.3	16076.2	16126.4	153045	205591	205556	204352	204297	204311	16061.6	16061.1	16070.1
16729	152540	152542	152446	152456	152211	152209	152429	152429	152226	152225	152481	152478	148663	148600	148663	148635	148635	148490	148490	148505	148533	148504	148581	134.433	68.4617	65.308	13.7221	9.78066	152211	152225	152429	152456	152477	152541	148635	148663	148495	148504	148534	148581	9.78066	351522	351493	350251	350205	350219	148664	148664	148505
16736	152538	152540	152444	152455	152209	152207	152427	152427	152225	152224	152479	152476	148662	148598	148662	148634	148634	148489	148489	148503	148531	148502	148579	132.455	65.5	62.3467	14.757	10.1359	152209	152224	152427	152455	152476	152539	148634	148662	148493	148502	148533	148579	10.1359	351520	351491	350249	350203	350216	148663	148663	148503
16743	152535	152537	152441	152452	152206	152204	152424	152424	152221	152220	152476	152473	148651	148587	148651	148623	148623	148478	148478	148492	148520	148491	148568	72.7408	13.9728	15.4257	84.1724	79.1941	152206	152220	152424	152452	152473	152536	148623	148651	148482	148491	148522	148568	79.1941	351500	351471	350229	350183	350196	148652	148652	148492
16747	152533	152535	152440	152450	152205	152202	152423	152423	152220	152219	152475	152472	148649	148586	148649	148621	148621	148476	148476	148491	148519	148490	148567	75.1958	11.6095	12.9664	82.1796	77.2213	152205	152219	152423	152450	152471	152535	148621	148649	148480	148490	148520	148567	77.2213	351499	351470	350228	350182	350195	148650	148650	148491
16753	152540	152542	152446	152456	152211	152209	152429	152429	152226	152225	152481	152478	148663	148600	148663	148635	148635	148490	148490	148505	148533	148504	148581	134.433	68.4617	65.308	13.7221	9.78066	152211	152225	152429	152456	152477	152541	148635	148663	148495	148504	148534	148581	9.78066	351522	351493	350251	350205	350219	148664	148664	148505
16754	152533	152535	152439	152449	152204	152202	152422	152422	152219	152218	152474	152471	148649	148585	148649	148621	148621	148476	148476	148490	148518	148489	148566	74.1535	12.4136	14.1536	84.1405	79.1901	152204	152218	152422	152449	152471	152534	148621	148649	148480	148489	148520	148566	79.1901	351498	351469	350227	350181	350194	148650	148650	148490
16755	152541	152543	152447	152457	152212	152210	152430	152430	152227	152226	152482	152479	148664	148601	148664	148636	148636	148491	148491	148506	148533	148505	148582	133.883	68.4664	65.313	14.5906	10.7423	152212	152226	152430	152457	152478	152542	148636	148664	148495	148505	148535	148582	10.7423	351523	351494	350252	350206	350219	148665	148665	148506
16800	152550	152552	152456	152466	152221	152219	152439	152439	152236	152235	152491	152488	148670	148606	148670	148642	148642	148497	148497	148511	148539	148510	148587	98.9257	41.6288	38.7988	47.9344	42.9258	152221	152235	152439	152466	152488	152551	148642	148670	148501	148510	148541	148587	42.9258	351524	351495	350253	350207	350220	148671	148671	148511
16805	152552	152554	152458	152468	152223	152221	152441	152441	152238	152237	152493	152490	148673	148609	148673	148645	148645	148500	148500	148514	148542	148513	148590	104.32	48.1136	45.2107	43.127	38.2566	152223	152237	152441	152468	152490	152553	148645	148673	148504	148513	148544	148590	38.2566	351527	351499	350256	350210	350224	148674	148673	148514
16809	152552	152554	152458	152468	152223	152221	152441	152441	152238	152237	152493	152490	148673	148609	148673	148645	148645	148500	148500	148514	148542	148513	148590	104.32	48.1136	45.2107	43.127	38.2566	152223	152237	152441	152468	152490	152553	148645	148673	148504	148513	148544	148590	38.2566	351527	351499	350256	350210	350224	148674	148673	148514
16813	152553	152555	152460	152470	152225	152222	152443	152443	152240	152239	152495	152492	148673	148610	148673	148645	148645	148500	148500	148515	148542	148514	148591	97.0267	43.4527	40.7352	50.127	45.183	152225	152239	152443	152470	152491	152554	148645	148673	148504	148514	148544	148591	45.183	351527	351498	350256	350210	350224	148674	148674	148514
16814	152553	152555	152460	152470	152225	152222	152443	152443	152240	152239	152495	152492	148673	148610	148673	148645	148645	148500	148500	148515	148542	148514	148591	97.0267	43.4527	40.7352	50.127	45.183	152225	152239	152443	152470	152491	152554	148645	148673	148504	148514	148544	148591	45.183	351527	351498	350256	350210	350224	148674	148674	148514
16815	152643	152645	152549	152559	152314	152312	152532	152532	152329	152328	152584	152581	148758	148694	148758	148730	148730	148585	148585	148599	148627	148598	148675	75.924	119.423	118.935	141.088	137.117	152314	152328	152532	152559	152580	152644	148730	148758	148589	148598	148629	148675	137.117	351605	351576	350333	350288	350301	148759	148759	148599
16824	152642	152644	152548	152559	152313	152311	152531	152531	152329	152328	152583	152580	148757	148693	148757	148729	148729	148584	148584	148598	148626	148597	148674	73.2765	119.071	118.669	142.574	138.536	152313	152328	152531	152559	152580	152643	148729	148757	148588	148597	148628	148674	138.536	351603	351574	350332	350286	350300	148758	148758	148598
16826	152644	152646	152551	152561	152316	152313	152534	152534	152331	152330	152586	152583	148759	148696	148759	148731	148731	148586	148586	148601	148628	148600	148677	76.2898	121.217	120.76	143.264	139.291	152316	152330	152534	152561	152582	152646	148731	148759	148590	148600	148630	148677	139.291	351606	351577	350335	350289	350302	148760	148760	148601
16837	152616	152619	152523	152533	152288	152286	152506	152506	152303	152302	152558	152555	148729	148666	148729	148701	148701	148556	148556	148571	148599	148570	148647	41.1281	98.2334	98.5575	138.219	133.579	152288	152302	152506	152533	152554	152618	148701	148729	148561	148570	148600	148647	133.579	351574	351545	350303	350257	350270	148730	148730	148571
16841	152615	152617	152521	152532	152286	152284	152504	152504	152302	152301	152556	152553	148728	148664	148728	148700	148700	148555	148555	148569	148597	148568	148645	38.947	97.2686	97.6559	138.444	133.771	152286	152301	152504	152532	152553	152616	148700	148728	148559	148568	148599	148645	133.771	351572	351543	350301	350255	350268	148729	148729	148569
16846	152615	152617	152522	152532	152287	152284	152505	152505	152302	152301	152557	152554	148728	148664	148728	148700	148700	148555	148555	148569	148597	148568	148645	37.5935	98.3464	98.8004	140.471	135.78	152287	152301	152505	152532	152553	152616	148700	148728	148559	148568	148599	148645	135.78	351572	351543	350300	350255	350268	148729	148729	148569
16852	152592	152594	152498	152509	152263	152261	152481	152481	152279	152278	152533	152530	148702	148638	148702	148673	148673	148529	148529	148543	148571	148542	148619	7.28612	93.8271	95.4132	153.295	148.269	152263	152278	152481	152509	152530	152593	148673	148702	148533	148542	148573	148619	148.269	351542	351514	350271	350225	350239	148702	148702	148543
16857	152597	152599	152503	152514	152268	152266	152486	152486	152284	152283	152538	152535	148707	148643	148707	148679	148679	148534	148534	148548	148576	148547	148624	11.0078	96.4358	97.8901	153.9	148.904	152268	152283	152486	152514	152535	152598	148679	148707	148538	148547	148578	148624	148.904	351548	351519	350276	350231	350244	148708	148708	148548
16900	152615	152618	152522	152532	152287	152285	152505	152505	152302	152301	152557	152554	148728	148664	148728	148700	148700	148555	148555	148570	148597	148568	148646	37.9374	98.6483	99.0951	140.612	135.926	152287	152301	152505	152532	152553	152617	148700	148728	148559	148568	148599	148646	135.926	351572	351543	350301	350255	350268	148729	148729	148569
16901	152642	152644	152549	152559	152314	152311	152532	152532	152329	152328	152584	152581	148757	148694	148757	148729	148729	148584	148584	148599	148626	148598	148675	73.6195	119.423	119.018	142.799	138.767	152314	152328	152532	152559	152580	152644	148729	148757	148588	148598	148628	148675	138.767	351604	351575	350332	350287	350300	148758	148758	148598
16902	152599	152601	152505	152516	152270	152268	152488	152488	152286	152285	152540	152537	148709	148645	148709	148680	148680	148535	148535	148550	148578	148549	148626	13.1682	98.5938	100.034	155.697	150.709	152270	152285	152488	152516	152537	152600	148680	148709	148540	148549	148580	148626	150.709	351549	351520	350278	350232	350246	148709	148709	148550
17001	152469	152471	152375	152385	152140	152138	152358	152358	152155	152154	152410	152407	148598	148534	148598	148570	148570	148425	148425	148439	148467	148438	148515	207.44	124.099	121.698	70.4221	74.1346	152140	152154	152358	152385	152407	152470	148570	148598	148429	148438	148469	148515	74.1346	351464	351435	350193	350147	350160	148599	148599	148439
17002	152615	152618	152522	152532	152287	152284	152505	152505	152302	152301	152557	152554	148727	148663	148727	148699	148699	148554	148554	148568	148596	148567	148644	32.2286	102.597	103.331	148.733	143.964	152287	152301	152505	152532	152553	152617	148699	148727	148558	148567	148598	148644	143.964	351569	351541	350298	350252	350266	148728	148728	148568
17003	152640	152642	152546	152557	152311	152309	152529	152529	152327	152326	152581	152578	148755	148691	148755	148726	148726	148581	148581	148596	148624	148595	148672	69.3384	117.574	117.28	143.437	139.309	152311	152326	152529	152557	152578	152641	148726	148755	148586	148595	148626	148672	139.309	351600	351572	350329	350283	350297	148755	148755	148596
17008	152468	152470	152374	152384	152139	152137	152357	152357	152154	152153	152409	152406	148596	148532	148596	148568	148568	148423	148423	148438	148465	148436	148514	203.25	119.336	117	68.6672	72.0874	152139	152153	152357	152384	152405	152469	148568	148596	148427	148436	148467	148514	72.0874	351461	351432	350190	350144	350158	148597	148597	148437
17017	152468	152470	152374	152385	152139	152137	152357	152357	152154	152153	152409	152406	148597	148533	148597	148569	148569	148424	148424	148438	148466	148437	148514	206.24	122.623	120.253	70.2209	73.819	152139	152153	152357	152385	152406	152469	148569	148597	148428	148437	148468	148514	73.819	351462	351433	350191	350145	350159	148598	148597	148438
17023	152468	152470	152374	152385	152139	152137	152357	152357	152154	152153	152409	152406	148597	148533	148597	148569	148569	148424	148424	148438	148466	148437	148514	206.24	122.623	120.253	70.2209	73.819	152139	152153	152357	152385	152406	152469	148569	148597	148428	148437	148468	148514	73.819	351462	351433	350191	350145	350159	148598	148597	148438
17028	152660	152662	152566	152576	152331	152329	152549	152549	152346	152345	152601	152598	148776	148712	148776	148747	148747	148603	148603	148617	148645	148616	148693	92.8657	136.345	135.691	152.121	148.484	152331	152345	152549	152576	152598	152661	148747	148776	148607	148616	148647	148693	148.484	351623	351594	350351	350306	350319	148776	148776	148617
17031	152660	152662	152566	152576	152331	152329	152549	152549	152346	152345	152601	152598	148776	148712	148776	148747	148747	148602	148602	148617	148645	148616	148693	93.1778	136.234	135.566	151.707	148.082	152331	152345	152549	152576	152598	152661	148747	148776	148607	148616	148647	148693	148.082	351623	351594	350352	350306	350319	148776	148776	148617
17035	152623	152625	152529	152540	152294	152292	152512	152512	152310	152309	152564	152561	148735	148672	148735	148707	148707	148562	148562	148577	148604	148576	148653	43.2393	106.015	106.414	146.205	141.591	152294	152309	152512	152540	152561	152624	148707	148735	148566	148576	148606	148653	141.591	351579	351550	350308	350262	350275	148736	148736	148577
17037	152623	152625	152530	152540	152295	152292	152513	152513	152310	152309	152565	152562	148736	148672	148736	148707	148707	148563	148563	148577	148605	148576	148653	43.4701	106.188	106.582	146.275	141.665	152295	152309	152513	152540	152561	152624	148707	148736	148567	148576	148607	148653	141.665	351579	351550	350308	350262	350276	148736	148736	148577
17040	152623	152625	152529	152540	152294	152292	152512	152512	152310	152309	152564	152561	148735	148672	148735	148707	148707	148562	148562	148577	148605	148576	148653	43.3567	105.975	106.369	146.08	141.469	152294	152309	152512	152540	152561	152624	148707	148735	148566	148576	148606	148653	141.469	351579	351550	350308	350262	350275	148736	148736	148577
17161	16549.1	16551.6	16522.5	16507	16523.2	16525.3	16477.4	16477.4	16489.2	16500.8	16516.4	16522.3	130.862	90.467	130.862	111.204	111.204	49.1457	49.1457	31.777	3.81758	32.8972	83.6702	148569	148513	148514	148527	148528	16523.2	16500.8	16477.4	16507	16523	16549	111.204	130.862	44.7267	32.8972	8.14867	83.6702	148528	205129	205097	203870	203820	203833	130.425	130.294	31.8262
17165	16549	16551.6	16522.5	16507	16523.1	16525.2	16477.3	16477.3	16489.1	16500.7	16516.4	16522.3	131.019	90.6289	131.019	111.369	111.369	49.0488	49.0488	31.6209	3.72939	32.7423	83.8207	148569	148513	148514	148527	148528	16523.1	16500.7	16477.3	16507	16522.9	16548.9	111.369	131.019	44.6299	32.7423	8.21023	83.8207	148528	205129	205097	203870	203820	203834	130.579	130.448	31.6731
17168	16548.3	16550.8	16521.5	16506.1	16521.7	16523.8	16476.4	16476.4	16487.8	16499.4	16515.5	16521.4	160.14	116.219	160.14	139.785	139.785	29.9904	29.9904	2.49912	26.3343	3.68934	106.46	148540	148484	148485	148498	148499	16521.7	16499.4	16476.4	16506.1	16522	16548.1	139.785	160.14	26.427	3.68934	30.5885	106.46	148499	205158	205126	203900	203849	203863	159.684	159.549	2.978
17173	16569.3	16571.8	16542.5	16527	16542.5	16544.6	16497.3	16497.3	16508.6	16520.2	16536.5	16542.4	172.398	119.773	172.398	148.331	148.331	6.4633	6.4633	22.9333	41.8879	21.8901	106.577	148525	148469	148470	148483	148484	16542.5	16520.2	16497.3	16527	16543	16569.1	148.331	172.398	5.28111	21.8901	42.6537	106.577	148484	205169	205137	203911	203860	203874	172.737	172.671	21.5137
17177	16569.3	16571.8	16542.5	16527	16542.5	16544.6	16497.3	16497.3	16508.6	16520.2	16536.5	16542.4	172.398	119.773	172.398	148.331	148.331	6.4633	6.4633	22.9333	41.8879	21.8901	106.577	148525	148469	148470	148483	148484	16542.5	16520.2	16497.3	16527	16543	16569.1	148.331	172.398	5.28111	21.8901	42.6537	106.577	148484	205169	205137	203911	203860	203874	172.737	172.671	21.5137
17181	16569.3	16571.8	16542.5	16527	16542.5	16544.6	16497.3	16497.3	16508.6	16520.2	16536.5	16542.3	171.608	119.014	171.608	147.543	147.543	6.57607	6.57607	22.6077	41.1649	21.5908	105.854	148526	148470	148471	148484	148485	16542.5	16520.2	16497.3	16527	16543	16569.1	147.543	171.608	4.83404	21.5908	41.8889	105.854	148485	205168	205136	203910	203859	203873	171.949	171.884	21.1698
17186	16569.8	16572.4	16543	16527.6	16543	16545.2	16497.9	16497.9	16509.1	16520.7	16537	16542.9	173.528	120.681	173.528	149.376	149.376	5.94254	5.94254	23.8894	43.1057	22.8201	107.373	148524	148468	148469	148482	148483	16543	16520.7	16497.9	16527.6	16543.6	16569.7	149.376	173.528	5.66991	22.8201	43.8512	107.373	148483	205170	205138	203912	203861	203875	173.883	173.819	22.4897
17187	16548.6	16551.2	16522.1	16506.6	16522.7	16524.8	16476.9	16476.9	16488.7	16500.3	16516	16521.9	131.41	91.1698	131.41	111.842	111.842	48.9601	48.9601	31.2382	3.72344	32.3681	84.3765	148569	148512	148514	148527	148527	16522.7	16500.3	16476.9	16506.6	16522.5	16548.5	111.842	131.41	44.5418	32.3681	8.63385	84.3765	148527	205129	205097	203871	203820	203834	130.95	130.817	31.3105
17188	16569.3	16571.8	16542.5	16527	16542.5	16544.6	16497.3	16497.3	16508.6	16520.2	16536.5	16542.3	171.608	119.014	171.608	147.543	147.543	6.57607	6.57607	22.6077	41.1649	21.5908	105.854	148526	148470	148471	148484	148485	16542.5	16520.2	16497.3	16527	16543	16569.1	147.543	171.608	4.83404	21.5908	41.8889	105.854	148485	205168	205136	203910	203859	203873	171.949	171.884	21.1698
17193	16569.6	16572.2	16542.8	16527.4	16542.9	16545	16497.7	16497.7	16509	16520.5	16536.8	16542.7	170.374	117.692	170.374	146.25	146.25	6.57581	6.57581	22.5083	40.1867	21.5426	104.541	148527	148471	148472	148485	148486	16542.9	16520.5	16497.7	16527.4	16543.3	16569.5	146.25	170.374	3.95198	21.5426	40.7798	104.541	148486	205167	205135	203908	203858	203872	170.734	170.67	21.0406
17196	16569.6	16572.2	16542.8	16527.4	16542.9	16545	16497.7	16497.7	16509	16520.5	16536.8	16542.7	170.374	117.692	170.374	146.25	146.25	6.57581	6.57581	22.5083	40.1867	21.5426	104.541	148527	148471	148472	148485	148486	16542.9	16520.5	16497.7	16527.4	16543.3	16569.5	146.25	170.374	3.95198	21.5426	40.7798	104.541	148486	205167	205135	203908	203858	203872	170.734	170.67	21.0406
17200	16569.8	16572.3	16543	16527.5	16543	16545.2	16497.8	16497.8	16509.1	16520.7	16537	16542.9	170.188	117.457	170.188	146.039	146.039	6.50575	6.50575	22.5976	40.0812	21.6415	104.294	148527	148471	148472	148485	148486	16543	16520.7	16497.8	16527.5	16543.5	16569.6	146.039	170.188	3.73732	21.6415	40.6372	104.294	148486	205167	205135	203908	203858	203871	170.555	170.492	21.125
17204	16569.8	16572.3	16543	16527.5	16543	16545.2	16497.8	16497.8	16509.1	16520.7	16537	16542.9	170.188	117.457	170.188	146.039	146.039	6.50575	6.50575	22.5976	40.0812	21.6415	104.294	148527	148471	148472	148485	148486	16543	16520.7	16497.8	16527.5	16543.5	16569.6	146.039	170.188	3.73732	21.6415	40.6372	104.294	148486	205167	205135	203908	203858	203871	170.555	170.492	21.125
17215	16595.3	16597.8	16569.1	16553.5	16570.6	16572.7	16524	16524	16536.5	16548.1	16562.8	16568.7	81.3308	15.0366	81.3308	49.0985	49.0985	103.722	103.722	103.559	77.3051	104.275	14.9244	148620	148564	148565	148578	148579	16570.6	16548.1	16524	16553.5	16569.4	16595.2	49.0985	81.3308	100.559	104.275	71.4723	14.9244	148579	205067	205035	203808	203758	203771	84.4812	84.6854	102.921
17221	16574	16576.5	16548	16532.4	16550.3	16552.4	16502.9	16502.9	16516.1	16527.8	16541.7	16547.6	28.4458	44.0353	28.4458	6.47162	6.47162	151.356	151.356	144.025	115.296	145.026	63.7141	148672	148616	148617	148630	148631	16550.3	16527.8	16502.9	16532.4	16548.2	16573.9	6.47162	28.4458	147.619	145.026	111.253	63.7141	148631	205018	204986	203759	203709	203723	32.9769	33.3372	143.817
17227	16550.8	16553.3	16525	16509.4	16527.6	16529.7	16479.9	16479.9	16493.4	16505	16518.6	16524.5	4.38051	76.4095	4.38051	38.8433	38.8433	175.935	175.935	164.531	135.87	165.655	95.9074	148699	148643	148644	148657	148658	16527.6	16505	16479.9	16509.4	16525.1	16550.7	38.8433	4.38051	171.917	165.655	132.974	95.9074	148658	204996	204964	203738	203687	203701	3.45708	3.97568	164.573
17230	16550.2	16552.7	16524.3	16508.7	16527	16529.1	16479.2	16479.2	16492.8	16504.4	16517.9	16523.9	5.21529	77.258	5.21529	39.7002	39.7002	176.589	176.589	165.089	136.441	166.216	96.7505	148700	148644	148645	148658	148659	16527	16504.4	16479.2	16508.7	16524.5	16550	39.7002	5.21529	172.564	166.216	133.574	96.7505	148659	204995	204963	203737	203686	203700	3.47018	3.91497	165.138
17231	16568.6	16571.1	16542.6	16527	16544.9	16547	16497.5	16497.5	16510.7	16522.3	16536.3	16542.2	26.2914	46.3899	26.2914	11.2221	11.2221	150.076	150.076	141.739	112.942	142.768	65.7857	148672	148616	148617	148630	148631	16544.9	16522.3	16497.5	16527	16542.9	16568.5	11.2221	26.2914	146.255	142.768	109.146	65.7857	148631	205020	204987	203761	203711	203724	29.9857	30.2748	141.584
17233	16549.4	16551.9	16523.6	16507.9	16526.2	16528.3	16478.5	16478.5	16492	16503.6	16517.2	16523.1	5.70991	77.3957	5.70991	39.9648	39.9648	176.215	176.215	164.588	135.957	165.718	96.8512	148699	148643	148644	148658	148658	16526.2	16503.6	16478.5	16507.9	16523.7	16549.3	39.9648	5.70991	172.182	165.718	133.126	96.8512	148658	204996	204964	203738	203687	203701	2.65506	3.05271	164.644
17237	16550.8	16553.3	16525	16509.3	16527.6	16529.7	16479.9	16479.9	16493.4	16505	16518.5	16524.5	4.47811	76.545	4.47811	38.967	38.967	176.091	176.091	164.683	136.023	165.808	96.0458	148699	148643	148644	148657	148658	16527.6	16505	16479.9	16509.3	16525.1	16550.7	38.967	4.47811	172.072	165.808	133.129	96.0458	148658	204996	204964	203737	203687	203701	3.54101	4.04996	164.726
17241	16550.5	16553	16524.7	16509	16527.3	16529.4	16479.6	16479.6	16493.1	16504.7	16518.3	16524.2	4.76149	76.7761	4.76149	39.2215	39.2215	176.187	176.187	164.733	136.079	165.859	96.2694	148699	148643	148644	148657	148658	16527.3	16504.7	16479.6	16509	16524.8	16550.4	39.2215	4.76149	172.165	165.859	133.198	96.2694	148658	204996	204964	203737	203687	203701	3.3793	3.86887	164.779
17247	16551.3	16553.8	16525.5	16509.9	16528.1	16530.2	16480.4	16480.4	16493.9	16505.5	16519.1	16525	4.00172	76.1695	4.00172	38.546	38.546	175.969	175.969	164.642	135.972	165.765	95.6847	148699	148643	148644	148657	148658	16528.1	16505.5	16480.4	16509.9	16525.6	16551.2	38.546	4.00172	171.956	165.765	133.054	95.6847	148658	204996	204964	203737	203687	203701	3.8996	4.43236	164.68
17257	16550.4	16552.9	16524.6	16508.9	16527.2	16529.3	16479.5	16479.5	16493	16504.6	16518.1	16524.1	4.70795	76.5857	4.70795	39.0744	39.0744	175.866	175.866	164.393	135.741	165.519	96.0672	148699	148643	148644	148657	148658	16527.2	16504.6	16479.5	16508.9	16524.7	16550.3	39.0744	4.70795	171.843	165.519	132.865	96.0672	148658	204996	204964	203738	203687	203701	3.06076	3.56492	164.439
17275	87300.9	87302.7	87209.4	87223.7	86965	86962	87201.9	87201.9	86988.5	86984.8	87247.3	87242.8	87685.9	87635.2	87685.9	87665	87665	87517.2	87517.2	87523.7	87552.5	87522.6	87619.2	69976.6	69900	69899.9	69885.3	69887.9	86965	86984.8	87201.9	87223.7	87242.1	87302.3	87665	87685.9	87520.6	87522.6	87556.2	87619.2	69887.9	292499	292466	291246	291194	291208	87684.8	87684.6	87523.8
17279	87308.4	87310.2	87216.9	87231.2	86972.5	86969.6	87209.5	87209.5	86996	86992.3	87254.8	87250.3	87692.4	87641.8	87692.4	87671.6	87671.6	87523.7	87523.7	87530.2	87559.1	87529.2	87625.8	69967.9	69891.3	69891.2	69876.6	69879.2	86972.5	86992.3	87209.5	87231.2	87249.7	87309.8	87671.6	87692.4	87527.2	87529.2	87562.8	87625.8	69879.2	292506	292473	291253	291201	291215	87691.4	87691.2	87530.4
17281	87311.8	87313.5	87220.3	87234.6	86975.8	86972.9	87212.8	87212.8	86999.3	86995.7	87258.1	87253.7	87694.9	87644.2	87694.9	87674	87674	87526.2	87526.2	87532.7	87561.5	87531.6	87628.2	69962.8	69886.2	69886.1	69871.6	69874.2	86975.8	86995.7	87212.8	87234.6	87253	87313.2	87674	87694.9	87529.6	87531.6	87565.2	87628.2	69874.2	292509	292476	291255	291204	291218	87693.8	87693.6	87532.8
17284	87308.8	87310.6	87217.3	87231.6	86972.9	86969.9	87209.8	87209.8	86996.4	86992.7	87255.1	87250.7	87692.8	87642.1	87692.8	87671.9	87671.9	87524.1	87524.1	87530.6	87559.4	87529.5	87626.1	69967.5	69890.9	69890.8	69876.3	69878.9	86972.9	86992.7	87209.8	87231.6	87250	87310.2	87671.9	87692.8	87527.5	87529.5	87563.1	87626.1	69878.9	292507	292474	291253	291201	291215	87691.7	87691.5	87530.7
17288	87308.8	87310.5	87217.3	87231.6	86972.8	86969.9	87209.8	87209.8	86996.3	86992.7	87255.1	87250.7	87692.6	87642	87692.6	87671.8	87671.8	87523.9	87523.9	87530.4	87559.2	87529.4	87626	69967.2	69890.6	69890.4	69875.9	69878.5	86972.8	86992.7	87209.8	87231.6	87250	87310.2	87671.8	87692.6	87527.4	87529.4	87562.9	87626	69878.5	292506	292474	291253	291201	291215	87691.6	87691.4	87530.5
17292	87307.6	87309.4	87216.1	87230.4	86971.7	86968.8	87208.7	87208.7	86995.2	86991.5	87254	87249.5	87690.8	87640.2	87690.8	87670	87670	87522.1	87522.1	87528.6	87557.5	87527.6	87624.2	69966.6	69890	69889.9	69875.4	69878	86971.7	86991.5	87208.7	87230.4	87248.8	87309	87670	87690.8	87525.6	87527.6	87561.2	87624.2	69878	292505	292472	291251	291200	291213	87689.8	87689.6	87528.8
17296	87307.9	87309.7	87216.4	87230.7	86972	86969	87208.9	87208.9	86995.5	86991.8	87254.2	87249.8	87691.1	87640.5	87691.1	87670.3	87670.3	87522.4	87522.4	87528.9	87557.7	87527.9	87624.5	69966.3	69889.7	69889.6	69875.1	69877.7	86972	86991.8	87208.9	87230.7	87249.1	87309.3	87670.3	87691.1	87525.8	87527.9	87561.4	87624.5	69877.7	292505	292472	291252	291200	291214	87690.1	87689.9	87529
17301	87303.5	87305.3	87212	87226.3	86967.6	86964.7	87204.6	87204.6	86991.1	86987.4	87249.9	87245.4	87689.8	87639.2	87689.8	87669	87669	87521.1	87521.1	87527.6	87556.5	87526.6	87623.2	69977.7	69901.1	69901	69886.5	69889.1	86967.6	86987.4	87204.6	87226.3	87244.7	87304.9	87669	87689.8	87524.6	87526.6	87560.2	87623.2	69889.1	292503	292470	291249	291198	291212	87688.8	87688.6	87527.7
17305	87305.3	87307	87213.8	87228.1	86969.3	86966.4	87206.3	87206.3	86992.8	86989.2	87251.6	87247.2	87691.9	87641.3	87691.9	87671.1	87671.1	87523.2	87523.2	87529.7	87558.5	87528.6	87625.3	69977.1	69900.5	69900.4	69885.8	69888.4	86969.3	86989.2	87206.3	87228.1	87246.5	87306.7	87671.1	87691.9	87526.6	87528.6	87562.2	87625.3	69888.4	292505	292472	291251	291200	291214	87690.8	87690.6	87529.8
17427	87306.5	87308.2	87215	87229.3	86970.5	86967.6	87207.5	87207.5	86994	86990.4	87252.8	87248.4	87694.6	87644	87694.6	87673.7	87673.7	87525.9	87525.9	87532.4	87561.2	87531.3	87627.9	69979.8	69903.2	69903.1	69888.5	69891.1	86970.5	86990.4	87207.5	87229.3	87247.7	87307.9	87673.7	87694.6	87529.3	87531.3	87564.9	87627.9	69891.1	292507	292474	291254	291202	291216	87693.5	87693.3	87532.5
17429	87307.9	87309.7	87216.4	87230.7	86972	86969.1	87209	87209	86995.5	86991.8	87254.3	87249.8	87696.6	87646	87696.6	87675.7	87675.7	87527.9	87527.9	87534.4	87563.2	87533.3	87630	69979.9	69903.3	69903.2	69888.7	69891.3	86972	86991.8	87209	87230.7	87249.2	87309.3	87675.7	87696.6	87531.3	87533.3	87566.9	87630	69891.3	292509	292476	291255	291204	291218	87695.5	87695.3	87534.5
17433	87308.4	87310.2	87216.9	87231.2	86972.5	86969.6	87209.5	87209.5	86996	86992.3	87254.8	87250.3	87697.2	87646.6	87697.2	87676.4	87676.4	87528.5	87528.5	87535	87563.9	87534	87630.6	69980	69903.4	69903.2	69888.7	69891.3	86972.5	86992.3	87209.5	87231.2	87249.6	87309.8	87676.4	87697.2	87532	87534	87567.6	87630.6	69891.3	292510	292477	291256	291204	291218	87696.2	87696	87535.2
17436	87309.4	87311.2	87217.9	87232.2	86973.5	86970.5	87210.5	87210.5	86997	86993.3	87255.8	87251.3	87698.6	87648	87698.6	87677.7	87677.7	87529.9	87529.9	87536.4	87565.2	87535.3	87632	69980.1	69903.4	69903.3	69888.8	69891.4	86973.5	86993.3	87210.5	87232.2	87250.6	87310.8	87677.7	87698.6	87533.3	87535.3	87568.9	87632	69891.4	292511	292478	291257	291206	291219	87697.5	87697.3	87536.5
17440	87331.9	87333.6	87240.3	87254.6	86995.9	86993	87232.9	87232.9	87019.4	87015.8	87278.2	87273.8	87717.9	87667.3	87717.9	87697	87697	87549.2	87549.2	87555.7	87584.5	87554.6	87651.2	69953.3	69876.7	69876.6	69862.1	69864.7	86995.9	87015.8	87232.9	87254.6	87273.1	87333.3	87697	87717.9	87552.6	87554.6	87588.2	87651.2	69864.7	292531	292498	291278	291226	291240	87716.8	87716.6	87555.8
17442	87330.5	87332.2	87239	87253.3	86994.5	86991.6	87231.5	87231.5	87018.1	87014.4	87276.8	87272.4	87716.4	87665.8	87716.4	87695.6	87695.6	87547.7	87547.7	87554.2	87583	87553.2	87649.8	69954.3	69877.7	69877.6	69863	69865.6	86994.5	87014.4	87231.5	87253.3	87271.7	87331.9	87695.6	87716.4	87551.2	87553.2	87586.7	87649.8	69865.6	292530	292497	291276	291224	291238	87715.4	87715.2	87554.3
17443	87331	87332.7	87239.5	87253.8	86995	86992.1	87232	87232	87018.5	87014.9	87277.3	87272.9	87717.1	87666.5	87717.1	87696.2	87696.2	87548.4	87548.4	87554.9	87583.7	87553.8	87650.5	69954.3	69877.7	69877.6	69863.1	69865.7	86995	87014.9	87232	87253.8	87272.2	87332.4	87696.2	87717.1	87551.8	87553.8	87587.4	87650.5	69865.7	292530	292497	291277	291225	291239	87716	87715.8	87555
17484	152675	152677	152581	152591	152346	152344	152564	152564	152361	152360	152616	152613	148794	148730	148794	148765	148765	148621	148621	148635	148663	148634	148711	124.144	153.685	152.421	152.869	150.117	152346	152360	152564	152591	152612	152676	148765	148794	148625	148634	148665	148711	150.117	351644	351615	350373	350327	350341	148794	148794	148635
17488	152676	152678	152582	152593	152347	152345	152565	152565	152363	152362	152617	152614	148795	148732	148795	148767	148767	148622	148622	148637	148665	148636	148713	128.918	156.045	154.688	152.524	149.931	152347	152362	152565	152593	152614	152677	148767	148795	148627	148636	148666	148713	149.931	351647	351618	350376	350330	350343	148796	148796	148637
17490	152673	152675	152579	152590	152344	152342	152562	152562	152360	152359	152614	152611	148792	148728	148792	148763	148763	148618	148618	148633	148661	148632	148709	120.787	151.442	150.23	152.192	149.345	152344	152359	152562	152590	152611	152674	148763	148792	148623	148632	148663	148709	149.345	351642	351613	350371	350325	350338	148792	148792	148633
17492	152673	152675	152579	152590	152344	152342	152562	152562	152360	152359	152614	152611	148792	148728	148792	148763	148763	148618	148618	148633	148661	148632	148709	120.787	151.442	150.23	152.192	149.345	152344	152359	152562	152590	152611	152674	148763	148792	148623	148632	148663	148709	149.345	351642	351613	350371	350325	350338	148792	148792	148633
17494	152677	152679	152583	152594	152348	152346	152566	152566	152364	152363	152618	152615	148796	148733	148796	148768	148768	148623	148623	148638	148666	148637	148714	129.418	156.931	155.581	153.508	150.916	152348	152363	152566	152594	152615	152678	148768	148796	148627	148637	148667	148714	150.916	351648	351619	350376	350331	350344	148797	148797	148638
17498	152669	152672	152576	152586	152341	152339	152559	152559	152356	152355	152611	152608	148788	148724	148788	148760	148760	148615	148615	148630	148657	148628	148706	117.339	147.852	146.658	149.501	146.583	152341	152355	152559	152586	152607	152671	148760	148788	148619	148628	148659	148706	146.583	351638	351609	350367	350321	350335	148789	148789	148629
17901	152669	152672	152576	152586	152341	152339	152559	152559	152356	152355	152611	152608	148788	148724	148788	148760	148760	148615	148615	148630	148657	148628	148706	117.339	147.852	146.658	149.501	146.583	152341	152355	152559	152586	152607	152671	148760	148788	148619	148628	148659	148706	146.583	351638	351609	350367	350321	350335	148789	148789	148629
17903	152672	152675	152579	152589	152344	152341	152562	152562	152359	152358	152614	152611	148791	148727	148791	148763	148763	148618	148618	148632	148660	148631	148708	118.905	150.581	149.408	152.436	149.527	152344	152358	152562	152589	152610	152674	148763	148791	148622	148631	148662	148708	149.527	351641	351612	350370	350324	350337	148792	148792	148632
17906	152672	152675	152579	152589	152344	152341	152562	152562	152359	152358	152614	152611	148791	148727	148791	148763	148763	148618	148618	148632	148660	148631	148708	118.905	150.581	149.408	152.436	149.527	152344	152358	152562	152589	152610	152674	148763	148791	148622	148631	148662	148708	149.527	351641	351612	350370	350324	350337	148792	148792	148632
17909	152669	152672	152576	152586	152341	152339	152559	152559	152356	152355	152611	152608	148788	148724	148788	148760	148760	148615	148615	148630	148657	148628	148706	117.339	147.852	146.658	149.501	146.583	152341	152355	152559	152586	152607	152671	148760	148788	148619	148628	148659	148706	146.583	351638	351609	350367	350321	350335	148789	148789	148629
17912	152515	152518	152422	152432	152187	152185	152405	152405	152202	152201	152457	152454	148564	148500	148564	148536	148536	148391	148391	148406	148433	148404	148481	585.05	640.162	643.237	716.135	711.255	152187	152201	152405	152432	152453	152517	148536	148564	148395	148404	148435	148481	711.255	351332	351303	350061	350015	350029	148565	148565	148405
17913	152672	152674	152578	152588	152343	152341	152561	152561	152358	152357	152613	152610	148787	148724	148787	148759	148759	148614	148614	148629	148656	148628	148705	101.443	148.344	147.726	163.484	159.942	152343	152357	152561	152588	152610	152673	148759	148787	148618	148628	148658	148705	159.942	351634	351605	350363	350317	350330	148788	148788	148628
17916	152670	152672	152576	152587	152341	152339	152559	152559	152357	152356	152611	152608	148788	148724	148788	148760	148760	148615	148615	148630	148657	148628	148706	115.969	147.917	146.771	150.759	147.783	152341	152356	152559	152587	152608	152671	148760	148788	148619	148628	148659	148706	147.783	351638	351609	350367	350321	350335	148789	148789	148629
17925	100749	100751	100657	100671	100413	100410	100649	100649	100436	100432	100695	100690	100565	100512	100565	100543	100543	100394	100394	100402	100431	100401	100495	57279.1	57199.6	57199.3	57179.3	57182.2	100413	100432	100649	100671	100690	100750	100543	100565	100398	100401	100434	100495	57182.2	305531	305498	304274	304223	304237	100564	100564	100402
17927	100725	100727	100633	100647	100389	100386	100624	100624	100412	100408	100671	100666	100543	100490	100543	100521	100521	100373	100373	100381	100409	100379	100474	57306.8	57227.3	57226.9	57207	57209.9	100389	100408	100624	100647	100666	100726	100521	100543	100376	100379	100413	100474	57209.9	305509	305476	304252	304201	304215	100542	100542	100381
17930	100725	100727	100633	100647	100389	100386	100624	100624	100412	100408	100671	100666	100543	100490	100543	100521	100521	100373	100373	100381	100409	100379	100474	57306.8	57227.3	57226.9	57207	57209.9	100389	100408	100624	100647	100666	100726	100521	100543	100376	100379	100413	100474	57209.9	305509	305476	304252	304201	304215	100542	100542	100381
17932	100725	100727	100633	100647	100389	100386	100624	100624	100412	100408	100671	100666	100543	100490	100543	100521	100521	100373	100373	100381	100409	100379	100474	57306.8	57227.3	57226.9	57207	57209.9	100389	100408	100624	100647	100666	100726	100521	100543	100376	100379	100413	100474	57209.9	305509	305476	304252	304201	304215	100542	100542	100381
17935	100721	100723	100629	100643	100385	100382	100621	100621	100408	100405	100667	100663	100540	100487	100540	100518	100518	100370	100370	100378	100407	100377	100471	57311.9	57232.4	57232.1	57212.1	57215	100385	100405	100621	100643	100662	100723	100518	100540	100374	100377	100410	100471	57215	305506	305473	304249	304198	304212	100540	100539	100378
17940	100725	100727	100633	100647	100389	100387	100625	100625	100412	100409	100671	100667	100544	100491	100544	100522	100522	100374	100374	100382	100410	100381	100475	57308.1	57228.6	57228.3	57208.3	57211.3	100389	100409	100625	100647	100666	100727	100522	100544	100377	100381	100414	100475	57211.3	305510	305477	304253	304202	304216	100543	100543	100382
17943	100720	100722	100628	100642	100384	100382	100620	100620	100407	100404	100666	100662	100540	100487	100540	100517	100517	100369	100369	100377	100406	100376	100470	57312.9	57233.4	57233.1	57213.1	57216	100384	100404	100620	100642	100661	100722	100517	100540	100373	100376	100409	100470	57216	305505	305472	304248	304197	304211	100539	100539	100377
17944	100655	100657	100563	100577	100319	100316	100555	100555	100342	100339	100601	100597	100448	100395	100448	100426	100426	100277	100277	100285	100314	100284	100378	57281.7	57202.3	57201.9	57182.2	57185.1	100319	100339	100555	100577	100596	100657	100426	100448	100281	100284	100318	100378	57185.1	305416	305384	304160	304109	304123	100447	100447	100285
17946	100722	100724	100630	100644	100386	100383	100622	100622	100409	100405	100668	100663	100539	100486	100539	100517	100517	100369	100369	100377	100406	100376	100470	57306	57226.5	57226.2	57206.2	57209.1	100386	100405	100622	100644	100663	100723	100517	100539	100373	100376	100409	100470	57209.1	305505	305472	304248	304197	304211	100539	100538	100377
17949	100722	100724	100630	100644	100386	100383	100622	100622	100409	100405	100668	100663	100539	100486	100539	100517	100517	100369	100369	100377	100406	100376	100470	57306	57226.5	57226.2	57206.2	57209.1	100386	100405	100622	100644	100663	100723	100517	100539	100373	100376	100409	100470	57209.1	305505	305472	304248	304197	304211	100539	100538	100377
166641	58.4419	60.2142	38.8529	41.4677	277.527	280.426	76.6715	76.6715	256.966	259.086	29.7139	23.0843	16551.4	16596.7	16551.4	16576.3	16576.3	16571.8	16571.8	16544.4	16547.5	16545	16606.3	152529	152467	152467	152473	152474	277.527	259.086	76.6715	41.4677	22.3885	59.8316	16576.3	16551.4	16569.4	16545	16553.5	16606.3	152474	206388	206353	205149	205095	205109	16544.9	16544.4	16545.9
166642	58.4419	60.2142	38.8529	41.4677	277.527	280.426	76.6715	76.6715	256.966	259.086	29.7139	23.0843	16551.4	16596.7	16551.4	16576.3	16576.3	16571.8	16571.8	16544.4	16547.5	16545	16606.3	152529	152467	152467	152473	152474	277.527	259.086	76.6715	41.4677	22.3885	59.8316	16576.3	16551.4	16569.4	16545	16553.5	16606.3	152474	206388	206353	205149	205095	205109	16544.9	16544.4	16545.9
AP17901	152669	152672	152576	152586	152341	152339	152559	152559	152356	152355	152611	152608	148788	148724	148788	148760	148760	148615	148615	148630	148657	148628	148706	117.339	147.852	146.658	149.501	146.583	152341	152355	152559	152586	152607	152671	148760	148788	148619	148628	148659	148706	146.583	351638	351609	350367	350321	350335	148789	148789	148629
AP17903	152672	152675	152579	152589	152344	152341	152562	152562	152359	152358	152614	152611	148791	148727	148791	148763	148763	148618	148618	148632	148660	148631	148708	118.905	150.581	149.408	152.436	149.527	152344	152358	152562	152589	152610	152674	148763	148791	148622	148631	148662	148708	149.527	351641	351612	350370	350324	350337	148792	148792	148632
AP17906	152672	152675	152579	152589	152344	152341	152562	152562	152359	152358	152614	152611	148791	148727	148791	148763	148763	148618	148618	148632	148660	148631	148708	118.905	150.581	149.408	152.436	149.527	152344	152358	152562	152589	152610	152674	148763	148791	148622	148631	148662	148708	149.527	351641	351612	350370	350324	350337	148792	148792	148632
AP17909	152669	152672	152576	152586	152341	152339	152559	152559	152356	152355	152611	152608	148788	148724	148788	148760	148760	148615	148615	148630	148657	148628	148706	117.339	147.852	146.658	149.501	146.583	152341	152355	152559	152586	152607	152671	148760	148788	148619	148628	148659	148706	146.583	351638	351609	350367	350321	350335	148789	148789	148629
AP17916	152670	152672	152576	152587	152341	152339	152559	152559	152357	152356	152611	152608	148788	148724	148788	148760	148760	148615	148615	148630	148657	148628	148706	115.969	147.917	146.771	150.759	147.783	152341	152356	152559	152587	152608	152671	148760	148788	148619	148628	148659	148706	147.783	351638	351609	350367	350321	350335	148789	148789	148629
JOY-WAT-1	56.879	59.0412	36.8788	34.175	279.918	282.899	69.7185	69.7185	257.951	260.554	19.3816	13.1337	16541.5	16586.8	16541.5	16566.4	16566.4	16561.9	16561.9	16534.5	16537.6	16535.1	16596.4	152529	152467	152467	152473	152474	279.918	260.554	69.7185	34.175	12.5763	58.2086	16566.4	16541.5	16559.5	16535.1	16543.6	16596.4	152474	206383	206349	205145	205090	205104	16535	16534.4	16536
JOY-WAT-11	707.465	707.495	772.479	751.657	996.397	1000.01	756.754	756.754	960.432	968.555	735.575	742.672	16185.8	16233.3	16185.8	16211.6	16211.6	16213.1	16213.1	16185.3	16187.3	16186	16243.6	153050	152988	152988	152994	152995	996.397	968.555	756.754	751.657	743.633	706.209	16211.6	16185.8	16210.6	16186	16193.1	16243.6	152995	205692	205657	204453	204399	204413	16179.3	16178.8	16186.9
JOY-WAT-13	16546.6	16549.1	16520	16504.5	16520.6	16522.7	16474.9	16474.9	16486.6	16498.2	16513.9	16519.8	134.749	94.9902	134.749	115.521	115.521	47.5037	47.5037	28.0396	4.75265	29.2132	88.0833	148566	148510	148511	148524	148525	16520.6	16498.2	16474.9	16504.5	16520.5	16546.5	115.521	134.749	43.1045	29.2132	11.281	88.0833	148525	205133	205100	203874	203823	203837	134.194	134.053	28.2241
JOY-WAT-14	87306.3	87308.1	87214.8	87229.1	86970.4	86967.5	87207.4	87207.4	86993.9	86990.2	87252.7	87248.2	87689	87638.4	87689	87668.1	87668.1	87520.3	87520.3	87526.8	87555.6	87525.7	87622.4	69966.3	69889.7	69889.6	69875.1	69877.7	86970.4	86990.2	87207.4	87229.1	87247.5	87307.7	87668.1	87689	87523.7	87525.7	87559.3	87622.4	69877.7	292503	292470	291250	291198	291212	87687.9	87687.8	87526.9
JOY-WAT-15	152639	152642	152546	152556	152311	152308	152529	152529	152326	152325	152581	152578	148754	148690	148754	148726	148726	148581	148581	148595	148623	148594	148671	68.9099	116.925	116.631	142.878	138.742	152311	152325	152529	152556	152577	152641	148726	148754	148585	148594	148625	148671	138.742	351600	351571	350329	350283	350296	148755	148755	148595
JOY-WAT-16	152530	152532	152436	152447	152201	152199	152419	152419	152216	152215	152471	152468	148654	148590	148654	148626	148626	148481	148481	148496	148523	148494	148572	141.172	70.1509	67.034	6.01947	1.51683	152201	152215	152419	152447	152468	152531	148626	148654	148485	148494	148525	148572	1.51683	351513	351485	350242	350196	350210	148655	148655	148495
JOY-WAT-18	16593.5	16596	16567.3	16551.7	16568.8	16570.9	16522.1	16522.1	16534.7	16546.3	16561	16566.9	82.1049	17.4477	82.1049	50.3716	50.3716	101.528	101.528	101.054	74.7227	101.778	16.4566	148618	148562	148563	148576	148577	16568.8	16546.3	16522.1	16551.7	16567.6	16593.4	50.3716	82.1049	98.3221	101.778	68.9109	16.4566	148577	205069	205037	203810	203760	203773	85.083	85.2708	100.427
JOY-WAT-2	6.63621	5.38912	100.126	91.3965	342.59	345.497	123.73	123.73	321.365	323.822	66.7749	68.5183	16555.3	16600.8	16555.3	16580.3	16580.3	16576.4	16576.4	16548.9	16552	16549.6	16610.6	152593	152530	152531	152536	152537	342.59	323.822	123.73	91.3965	68.9533	5.26119	16580.3	16555.3	16574	16549.6	16557.9	16610.6	152537	206324	206289	205085	205031	205045	16548.9	16548.3	16550.4
JOY-WAT-20	152469	152471	152375	152386	152140	152138	152358	152358	152156	152155	152410	152407	148598	148534	148598	148570	148570	148425	148425	148439	148467	148438	148515	204.381	120.811	118.433	68.474	72.0406	152140	152155	152358	152386	152407	152470	148570	148598	148429	148438	148469	148515	72.0406	351463	351434	350192	350146	350160	148599	148599	148439
JOY-WAT-21	61.2986	63.4072	32.7507	32.2198	275.308	278.284	67.6418	67.6418	253.478	256.025	21.2192	14.015	16541.9	16587.2	16541.9	16566.9	16566.9	16562.3	16562.3	16534.9	16538.1	16535.6	16596.9	152525	152462	152463	152468	152470	275.308	256.025	67.6418	32.2198	13.2136	62.6391	16566.9	16541.9	16560	16535.6	16544	16596.9	152470	206388	206353	205149	205095	205109	16535.5	16534.9	16536.4
JOY-WAT-22	14.058	11.4609	99.7549	94.099	338.796	341.607	128.061	128.061	319.156	321.077	70.3406	70.5341	16568.7	16614.2	16568.7	16593.7	16593.7	16589.7	16589.7	16562.3	16565.3	16562.9	16623.9	152592	152529	152530	152535	152536	338.796	321.077	128.061	94.099	70.7808	14.1242	16593.7	16568.7	16587.3	16562.9	16571.2	16623.9	152536	206330	206296	205092	205037	205051	16562.2	16561.7	16563.8
JOY-WAT-23	1268.09	1268.73	1316.62	1294.78	1510.22	1513.94	1290.87	1290.87	1469.75	1479.97	1283.64	1291.22	15694.2	15742.8	15694.2	15720.5	15720.5	15725.1	15725.1	15697.2	15698.5	15697.9	15753.5	153205	153143	153143	153149	153151	1510.22	1479.97	1290.87	1294.78	1292.2	1266.99	15720.5	15694.2	15722.5	15697.9	15704.3	15753.5	153151	205325	205290	204085	204031	204045	15687.7	15687.2	15698.7
JOY-WAT-24	845.22	845.444	905.317	884.035	1121.2	1124.87	886.257	886.257	1083.62	1092.45	869.446	876.739	16069.3	16117.2	16069.3	16095.3	16095.3	16097.6	16097.6	16069.8	16071.6	16070.5	16127.6	153098	153035	153036	153042	153043	1121.2	1092.45	886.257	884.035	877.714	844.008	16095.3	16069.3	16095.1	16070.5	16077.4	16127.6	153043	205594	205559	204355	204300	204314	16062.9	16062.3	16071.3
JOY-WAT-25	704.285	704.31	769.424	748.616	993.533	997.149	753.788	753.788	957.613	965.717	732.496	739.587	16188.4	16236	16188.4	16214.3	16214.3	16215.8	16215.8	16188	16190	16188.7	16246.3	153049	152986	152987	152993	152994	993.533	965.717	753.788	748.616	740.548	703.028	16214.3	16188.4	16213.2	16188.7	16195.8	16246.3	152994	205695	205660	204455	204401	204415	16182	16181.4	16189.5
JOY-WAT-26	152536	152538	152442	152453	152207	152205	152425	152425	152223	152222	152477	152474	148661	148597	148661	148633	148633	148488	148488	148502	148530	148501	148578	141.502	73.8325	70.6866	7.21514	5.47313	152207	152222	152425	152453	152474	152537	148633	148661	148492	148501	148532	148578	5.47313	351520	351491	350249	350203	350217	148661	148661	148502
JOY-WAT-27	152528	152531	152435	152445	152200	152198	152418	152418	152215	152214	152470	152467	148645	148581	148645	148617	148617	148472	148472	148487	148514	148485	148563	82.2715	5.09289	5.89158	76.912	72.0341	152200	152214	152418	152445	152466	152530	148617	148645	148476	148485	148516	148563	72.0341	351495	351467	350224	350178	350192	148646	148646	148486
JOY-WAT-28	152550	152552	152457	152467	152222	152219	152440	152440	152237	152236	152492	152489	148671	148607	148671	148643	148643	148498	148498	148512	148540	148511	148588	102.707	45.3369	42.4371	44.3487	39.3975	152222	152236	152440	152467	152488	152551	148643	148671	148502	148511	148542	148588	39.3975	351525	351497	350254	350208	350222	148672	148672	148512
JOY-WAT-29	152638	152640	152544	152554	152309	152307	152527	152527	152324	152323	152579	152576	148753	148689	148753	148724	148724	148579	148579	148594	148622	148593	148670	70.0971	114.714	114.323	139.085	134.99	152309	152323	152527	152554	152575	152639	148724	148753	148584	148593	148624	148670	134.99	351599	351570	350328	350282	350295	148753	148753	148594
JOY-WAT-30	152598	152600	152504	152515	152269	152267	152487	152487	152285	152284	152539	152536	148708	148644	148708	148680	148680	148535	148535	148549	148577	148548	148625	11.8586	96.5996	98.0097	153.433	148.447	152269	152284	152487	152515	152536	152599	148680	148708	148539	148548	148579	148625	148.447	351549	351520	350278	350232	350245	148709	148709	148549
JOY-WAT-31	152621	152624	152528	152538	152293	152291	152511	152511	152308	152307	152563	152560	148733	148669	148733	148705	148705	148560	148560	148575	148602	148573	148651	38.4439	107.328	107.939	150.926	146.231	152293	152307	152511	152538	152559	152623	148705	148733	148564	148573	148604	148651	146.231	351576	351547	350305	350259	350272	148734	148734	148574
JOY-WAT-33	16567.7	16570.2	16540.9	16525.4	16540.9	16543	16495.7	16495.7	16507	16518.6	16534.9	16540.8	171.696	119.646	171.696	147.879	147.879	8.11271	8.11271	21.2337	40.7025	20.187	106.674	148526	148470	148471	148484	148485	16540.9	16518.6	16495.7	16525.4	16541.4	16567.5	147.879	171.696	6.32731	20.187	41.6773	106.674	148485	205169	205136	203910	203859	203873	171.977	171.906	19.8183
JOY-WAT-34	16546.9	16549.5	16520.2	16504.7	16520.4	16522.5	16475.1	16475.1	16486.5	16498.1	16514.2	16520.1	160.308	116.91	160.308	140.193	140.193	31.149	31.149	2.71957	26.6319	4.0281	107.315	148541	148484	148486	148499	148499	16520.4	16498.1	16475.1	16504.7	16520.7	16546.8	140.193	160.308	27.6378	4.0281	31.1074	107.315	148499	205158	205126	203900	203849	203863	159.799	159.66	3.74475
JOY-WAT-35	16574.2	16576.7	16548.2	16532.6	16550.5	16552.6	16503.1	16503.1	16516.3	16527.9	16541.8	16547.8	28.4191	44.0895	28.4191	6.4233	6.4233	151.537	151.537	144.233	115.505	145.233	63.7772	148673	148616	148617	148631	148631	16550.5	16527.9	16503.1	16532.6	16548.4	16574	6.4233	28.4191	147.802	145.233	111.457	63.7772	148631	205018	204986	203759	203709	203723	32.9861	33.3496	144.023
JOY-WAT-36	16548.2	16550.7	16522.3	16506.7	16524.9	16527.1	16477.2	16477.2	16490.7	16502.4	16515.9	16521.8	6.99609	78.481	6.99609	41.1414	41.1414	176.75	176.75	164.934	136.331	166.069	97.9059	148700	148644	148645	148658	148659	16524.9	16502.4	16477.2	16506.7	16522.5	16548	41.1414	6.99609	172.705	166.069	133.555	97.9059	148659	204996	204963	203737	203687	203700	2.75287	2.92257	165.001
[truncated: 154 more columns]

## Sheet: D) IMNGS
IMNGS results			Number of reads at least 90% similar to one Oceanoplasmataceae member
			Ca. Oceanoplasma callogorgiae	Ca. Thalassoplasma callogorgiae	"Spiroplasma holothuricola"	Ascidian mollicute	chiton mollicute	Jellyfish "Mycoplasma"	sea star mollicute
Publicly Available Amplicon Libraries			2813_C_run436_Lib3Callo.PFspades_2_29.063636	2813_F_run436_Lib6Callo.PFspades_2_2.342437	CP022928_Spiroplasma_holothuroidea Candidatus Spiroplasma holothuricola isolate MT37 chromosome 1, complete sequence	EF137402_Mollicute_in_ascidians Uncultured Mollicutes bacterium clone Mm2 16S ribosomal RNA gene, partial sequence	HE663394_gut_of_chiton_Leptochiton_boucheti Uncultured bacterium partial 16S rRNA gene, clone LBDT0517-A	LT599040_gastric_cavity_of_Cotylorhiza_(Mycoplasma) Uncultured Mycoplasma sp. partial 16S rRNA gene, isolate M3	MG776019_crown_of_thorns_sea_star Uncultured Mollicutes bacterium clone MG_clone10 16S ribosomal RNA gene, partial sequence	% of library	Manual search of host ID
Sample_Name	Description	Library Size	0	0	0	0	0	2651	0	86.4081	not listed
SRR1724762	marine metagenome	3068	0	0	0	0	0	2036	0	77.385	not listed
SRR1724761	marine metagenome	2631	0	0	0	0	0	39078	0	75.9135	mastigias jellyfish
SRR7513570	sponge metagenome	51477	303707	0	0	0	0	0	625	75.4876	starfish
SRR2148879	echinoderm metagenome	403155	35050	0	0	0	0	0	483128	74.78	starfish
SRR2148865	echinoderm metagenome	692937	12061	0	0	0	0	0	214722	63.0475	starfish
SRR2148869	echinoderm metagenome	359702	0	0	0	0	0	1804	0	62.5087	not listed
SRR1724760	marine metagenome	2886	167750	0	0	0	0	0	100822	61.4258	starfish
SRR2148872	echinoderm metagenome	437230	12575	0	0	0	0	0	290348	58.5632	starfish
SRR2148874	echinoderm metagenome	517258	161873	0	0	0	0	0	1643	48.0553	starfish
SRR2148880	echinoderm metagenome	340266	0	0	0	0	0	12242	0	42.7608	mastigias jellyfish
SRR7513571	sponge metagenome	28629	166615	0	0	0	0	0	40151	42.2942	starfish
SRR2148861	echinoderm metagenome	488876	99454	0	0	0	0	0	33515	28.6531	starfish
SRR2148871	echinoderm metagenome	464065	0	0	0	0	0	17494	0	25.1557	Cinachyrella sponge
SRR7513552	sponge metagenome	69543	95383	0	0	0	0	0	7880	24.6925	starfish
SRR2148878	echinoderm metagenome	418196	0	0	0	0	0	881	0	20.4788	not listed
SRR1724767	marine metagenome	4302	0	0	0	0	0	881	0	20.4788	mastigias jellyfish
SRR3112356	marine metagenome	4302	80755	0	0	0	0	0	3783	18.5751	starfish
SRR2148882	echinoderm metagenome	455114	0	0	0	0	0	5292	0	18.2081	mastigias jellyfish
SRR7513572	sponge metagenome	29064	26587	0	0	0	0	0	45890	16.4531	starfish
SRR2148863	echinoderm metagenome	440507	0	0	0	0	0	397	0	16.3982	not listed
SRR1724768	marine metagenome	2421	29006	0	0	0	0	0	42443	14.744	starfish
SRR2148883	echinoderm metagenome	484597	0	0	0	0	0	239	0	12.891	not listed
SRR1724766	marine metagenome	1854	5690	0	0	0	0	0	55826	11.2878	starfish
SRR2148881	echinoderm metagenome	544977	0	0	0	0	0	236	0	10.8506	not listed
SRR1724764	marine metagenome	2175	27517	0	0	0	0	0	16348	7.62033	starfish
SRR2148873	echinoderm metagenome	575631	0	0	0	0	0	6967	0	6.87359	Suberites sponge	marine lakes jelly
SRR7513602	sponge metagenome	101359	49	0	0	0	0	0	26882	5.64892	starfish	marine lakes jelly
SRR2148862	echinoderm metagenome	476746	331	0	0	0	0	0	28949	5.1595	starfish
SRR2148867	echinoderm metagenome	567497	0	0	0	0	0	2099	0	5.04579	mastigias jellyfish
SRR7513574	sponge metagenome	41599	4	0	0	0	0	0	22318	4.96094	starfish
SRR2148866	echinoderm metagenome	449955	70	0	0	0	0	0	19470	4.95421	starfish
SRR2148885	echinoderm metagenome	394412	9425	0	0	0	0	0	6174	4.2182	starfish
SRR2148884	echinoderm metagenome	369802	62	0	0	0	0	0	15876	4.19237	starfish
SRR2148868	echinoderm metagenome	380167	0	0	0	0	0	1216	0	4.14409	mastigias jellyfish
SRR7513573	sponge metagenome	29343	56	0	0	0	0	0	19952	3.70839	starfish
SRR2148870	echinoderm metagenome	539533	0	109	0	0	0	0	0	2.30786
SRR3185251	Antillogorgia elisabethae	4723	0	0	0	0	0	31	0	1.32027	jellyfish tissue
ERR762398	symbiotic bacterium T032	2348	0	0	0	0	0	23	0	0.617118	not listed
SRR1724770	marine metagenome	3727	0	0	0	0	0	6	0	0.340329
ERR762399	symbiotic bacterium T032	1763	0	0	0	0	0	109	0	0.309818
SRR5410745	marine metagenome	35182	0	0	0	0	0	121	0	0.133986
SRR7513604	sponge metagenome	90308	0	0	0	0	0	98	0	0.120297
SRR7513607	sponge metagenome	81465	0	0	0	0	0	46	0	0.0988121
SRR7513605	sponge metagenome	46553	0	0	0	0	0	50	0	0.0965792
SRR8359842	coral reef metagenome	51771	0	0	0	0	0	51	0	0.0934203	Cinachyrella sponge
SRR7513556	sponge metagenome	54592	0	0	0	0	0	72	0	0.0928984	Cinachyrella sponge
SRR7513544	sponge metagenome	77504	0	0	0	0	0	60	0	0.09039
SRR7513603	sponge metagenome	66379	0	0	0	0	0	44	0	0.0889752	Cinachyrella sponge
SRR7513558	sponge metagenome	49452	0	0	0	0	0	43	0	0.0871804	Cinachyrella sponge
SRR7513557	sponge metagenome	49323	0	0	0	0	0	52	0	0.0832293	Cinachyrella sponge
SRR7513551	sponge metagenome	62478	0	0	0	0	0	47	0	0.0822311	Cinachyrella sponge
SRR7513554	sponge metagenome	57156	0	0	0	0	0	69	0	0.0800083
SRR7513609	sponge metagenome	86241	0	0	0	0	0	54	0	0.073924
SRR7513606	sponge metagenome	73048	0	0	0	0	0	36	0	0.0729897	Cinachyrella sponge
SRR7513555	sponge metagenome	49322	0	0	0	0	0	75	0	0.0715035
SRR7513599	marine metagenome	104890	0	0	0	0	0	75	0	0.0715008
SRR7513610	sponge metagenome	104894	0	0	0	0	0	38	0	0.0684118
SRR8359841	coral reef metagenome	55546	0	0	0	0	0	31	0	0.0680078	Cinachyrella sponge
SRR7513553	sponge metagenome	45583	129	0	0	0	0	0	177	0.0667251	starfish
SRR2148876	echinoderm metagenome	458598	0	0	0	0	0	37	0	0.0651684	Cinachyrella sponge
SRR7513549	sponge metagenome	56776	0	30	0	0	0	0	0	0.0536596	Montastraea cavernosa
SRR3204410	coral metagenome	55908	99	0	0	0	0	0	111	0.053416	starfish
SRR2148860	echinoderm metagenome	393141	0	0	0	0	0	27	0	0.0531057
SRR7513608	sponge metagenome	50842	0	0	0	0	0	26	0	0.0521136	Cinachyrella sponge
SRR7513550	sponge metagenome	49891	0	0	0	0	0	1	0	0.04662	not listed
SRR1724763	marine metagenome	2145	0	0	0	0	0	1	0	0.0412201	not listed
SRR1724765	marine metagenome	2426	0	0	0	1	0	0	0	0.0399361
SRR6352051	marine metagenome	2504	60	0	0	0	0	0	121	0.0389484	starfish
SRR2148875	echinoderm metagenome	464718	0	0	0	0	0	11	0	0.0379756
SRR5410653	marine metagenome	28966	0	5	0	0	0	0	0	0.0368704
SRR6148069	marine metagenome	13561	0	0	0	0	0	1	0	0.0344709	not listed
SRR1724772	marine metagenome	2901	0	0	0	0	5	0	0	0.0342841
SRR6352133	marine metagenome	14584	0	0	0	0	0	3	0	0.0317259
SRR7517191	seawater metagenome	9456	0	0	0	1	0	0	0	0.0304878
SRR3197055	coral metagenome	3280	0	10	0	0	0	0	0	0.0296279
SRR5437921	marine metagenome	33752	0	0	0	1	0	0	0	0.0282885
SRR6352524	marine metagenome	3535	54	0	0	0	0	0	62	0.0281509	starfish
SRR2148864	echinoderm metagenome	412065	0	0	0	0	0	1	0	0.0281057
ERR789503	aquatic metagenome	3558	0	0	0	0	0	17	0	0.0264262
SRR6511213	marine metagenome	64330	57	0	0	0	0	0	59	0.0253936	starfish
SRR2148877	echinoderm metagenome	456808	0	0	0	0	0	18	0	0.0206134
SRR3633044	marine metagenome	87322	0	0	0	0	0	18	0	0.020583
SRR3624291	marine metagenome	87451	0	6	0	0	0	0	0	0.0178646
SRR1818204	seawater metagenome	33586	0	4	0	0	0	0	0	0.0173739
SRR7598369	marine metagenome	23023	0	4	0	0	0	0	0	0.01731
SRR7036557	marine metagenome	23108	0	0	0	0	0	7	0	0.0144253
SRR6511275	marine metagenome	48526	0	0	0	45	0	0	0	0.0143782
SRR526910	marine metagenome	312974	0	2	0	0	0	0	0	0.0135291
SRR7036558	marine metagenome	14783	0	2	0	0	0	0	0	0.0135071
SRR7598368	marine metagenome	14807	0	0	0	1	0	0	0	0.0120934
SRR935194	marine metagenome	8269	0	0	0	0	0	6	0	0.0120538
SRR8359893	coral reef metagenome	49777	0	0	0	0	0	5	0	0.0115447
SRR5410690	marine metagenome	43310	0	0	0	0	0	3	0	0.0115009
SRR6511220	marine metagenome	26085	0	0	0	1	0	0	0	0.0107782
SRR935197	marine metagenome	9278	0	0	0	0	0	1	0	0.00780579
SRR2071464	marine metagenome	12811	0	0	0	0	0	5	0	0.00767578
SRR6511290	marine metagenome	65140	0	0	0	0	0	7	0	0.00643939
SRR5576203	metagenome	108706	0	0	0	0	0	0	1	0.00636132
SRR2181920	soil metagenome	15720	0	0	0	0	0	1	0	0.00586373
SRR8293729	gut metagenome	17054	0	0	0	0	0	1	0	0.00580349
SRR8293727	gut metagenome	17231	0	0	0	2	0	0	0	0.00540877
SRR8647268	marine metagenome	36977	0	0	0	0	0	2	0	0.0051488
SRR3146266	marine metagenome	38844	0	1	0	0	0	0	0	0.00479662
SRR7036556	marine metagenome	20848	0	1	0	0	0	0	0	0.00476872
SRR7598366	marine metagenome	20970	0	0	0	0	0	2	0	0.00470976
SRR5410652	marine metagenome	42465	0	0	0	0	0	1	0	0.00465441
SRR4238626	marine metagenome	21485	0	0	0	0	2	0	0	0.00430052
SRR7597519	marine metagenome	46506	0	0	0	0	2	0	0	0.00428679
SRR7033069	marine metagenome	46655	0	0	0	0	2	0	0	0.00428073
SRR6471494	marine metagenome	46721	0	0	0	0	2	0	0	0.00386287
SRR2027847	seawater metagenome	51775	0	0	0	1	0	0	0	0.00337644
SRR6148032	marine metagenome	29617	0	0	0	0	0	2	0	0.00321549
SRR5410676	marine metagenome	62199	0	0	0	0	0	1	0	0.00263964
SRR5410682	marine metagenome	37884	0	0	0	0	1	0	0	0.00258545
SRR6352360	marine metagenome	38678	0	0	0	0	1	0	0	0.00253453
SRR6352601	marine metagenome	39455	0	0	0	1	0	0	0	0.00237423
SRR1554079	aquatic metagenome	42119	0	0	0	0	0	1	0	0.00227635	Cinachyrella sponge
SRR7513548	sponge metagenome	43930	0	0	0	0	0	1	0	0.0020084
SRR6429182	seawater metagenome	49791	0	0	0	0	0	1	0	0.00199453
SRR6511314	marine metagenome	50137	0	0	0	2	0	0	0	0.00193446
SRR7633217	marine metagenome	103388	0	0	0	0	0	2	0	0.00185915
SRR5576192	metagenome	107576	1	0	0	0	0	0	0	0.00181557
ERR1551849	human gut metagenome	55079	1	0	0	0	0	0	0	0.00181557
ERR1551988	human gut metagenome	55079	0	0	0	0	0	1	0	0.00164444
SRR7513611	sponge metagenome	60811	0	0	0	0	0	2	0	0.00163912
ERR2619164	enrichment culture	122017	0	0	0	0	0	0	1	0.00160282
SRR5468280	marine metagenome	62390	0	0	0	0	0	1	0	0.00160031
SRR6511274	marine metagenome	62488	1	0	0	0	0	0	0	0.00159918
ERR1551996	human gut metagenome	62532	1	0	0	0	0	0	0	0.00159898
ERR1551857	human gut metagenome	62540	0	0	0	4	0	0	0	0.00156487
SRR3113125	aquatic metagenome	255612	0	0	0	0	0	1	0	0.00153032
ERR2619108	enrichment culture	65346	0	0	0	0	1	0	0	0.00128488
SRR7594669	marine metagenome	77828	0	0	0	0	1	0	0	0.00128048
SRR7037311	marine metagenome	78096	0	0	0	0	1	0	0	0.00127987
SRR6472504	marine metagenome	78133	0	0	0	0	0	0	1	0.00112754
ERR1552017	human gut metagenome	88689	0	0	0	0	0	0	1	0.00112663
ERR1551878	human gut metagenome	88760	0	0	0	0	0	0	1	0.00109744
ERR1551993	human gut metagenome	91121	0	0	0	0	0	0	1	0.00109575
ERR1551854	human gut metagenome	91262	0	0	0	0	0	1	0	0.00106629
SRR3113076	aquatic metagenome	93783	0	0	0	0	0	1	0	0.00103175
SRR6511298	marine metagenome	96923	0	0	0	0	0	1	0	0.00100128
SRR5576184	metagenome	99872	0	0	0	0	0	1	0	0.000994678
SRR5576193	metagenome	100535	0	0	0	0	0	1	0	0.000872692
SRR3821062	marine metagenome	114588	0	0	0	0	0	0	1	0.00084163
ERR1551982	human gut metagenome	118817	0	0	0	0	0	0	1	0.00083797
ERR1551843	human gut metagenome	119336	0	0	0	0	0	1	0	0.000820392
SRR3632965	marine metagenome	121893	0	0	0	0	0	1	0	0.000820264
SRR3624204	marine metagenome	121912	1	0	0	0	0	0	0	0.000814511
SRR6457152	marine metagenome	122773	0	0	0	0	2	0	0	0.000782742
SRR2103935	marine metagenome	255512	0	0	0	0	0	1	0	0.000777442
ERR2619104	enrichment culture	128627	0	0	0	1	0	0	0	0.000756035
SRR7633218	marine metagenome	132269	0	0	0	0	0	0	1	0.000688506
SRR3112940	aquatic metagenome	145242	0	0	0	0	0	1	0	0.000686441
ERR2619105	enrichment culture	145679	0	0	0	4	0	0	0	0.000660374
SRR3113133	aquatic metagenome	605717	0	0	0	0	0	1	0	0.000624111
ERR2619106	enrichment culture	160228	0	0	0	0	0	1	0	0.000568127
ERR2619172	enrichment culture	176017	0	2	0	0	0	0	0	0.000557959
SRR4078668	rhizosphere metagenome	358449	0	0	0	1	0	0	0	0.000554742
SRR3112892	aquatic metagenome	180264	0	0	0	0	1	0	0	0.000518492
SRR2103974	marine metagenome	192867	0	0	0	0	1	0	0	0.000505559
SRR2104028	marine metagenome	197801	0	0	0	0	1	0	0	0.000461855
ERR1665250	hydrothermal vent metagenome	216518	0	0	0	1	0	0	0	0.000434741
SRR2103901	marine metagenome	230022	0	0	0	1	0	0	0	0.000432668
SRR3113127	aquatic metagenome	231124	0	0	0	0	1	0	0	0.000413822
SRR2104091	marine metagenome	241650	0	0	0	0	1	0	0	0.000405122
SRR2103877	marine metagenome	246839	0	0	0	0	1	0	0	0.000404896
SRR2103972	marine metagenome	246977	0	0	0	0	1	0	0	0.000399556
SRR2104079	marine metagenome	250278	0	0	0	0	0	0	1	0.000312056
SRR1924224	root metagenome	320455	0	0	1	0	0	0	0	0.000275006
SRR1772348	aquatic metagenome	363629	0	0	0	0	0	0	2	0.000267116
SRR8370416	marine sediment metagenome	748738	0	0	0	0	1	0	0	0.000266226
SRR2103910	marine metagenome	375621	0	0	0	0	1	0	0	0.000254633
SRR2103876	marine metagenome	392722	0	0	0	0	1	0	0	0.000253681
SRR2103874	marine metagenome	394196	0	0	0	1	0	0	0	0.000174128
ERR2098570	marine metagenome	574290	1	0	0	0	0	0	0	0.000134362
SRR8370513	marine sediment metagenome	744257	0	0	0	2	0	0	0	0.000129946
ERR2098498	marine metagenome	1539103	0	0	0	1	0	0	0	0.000125622
ERR2098553	marine metagenome	796038	0	0	0	0	1	0	0	0.000117271
SRR2103932	marine metagenome	852728	0	0	0	0	0	2	0	0.000114221
SRR5786380	marine metagenome	1750995	0	0	0	1	0	0	0	8.55224e-05
ERR2098456	marine metagenome	1169284	1	0	0	0	0	0	0	5.00329e-05
SRR8291895	hydrothermal vent metagenome	1998683

## Sheet: E) 16S accessions
sequence name/accession	description
15_462.PFspades_2_4.117512(+)	Ca. Oceanoplasma callogorgiae generated in this study
15_475.PFspades_2_4.449413(-)	Ca. Oceanoplasma callogorgiae generated in this study
16_585.PFspades_4_1.309735(+)	Ca. Oceanoplasma callogorgiae generated in this study
16_591.PFspades_3_2.661502(+)	Ca. Oceanoplasma callogorgiae generated in this study
16_598.PFspades_3_1.232416(-)	Ca. Oceanoplasma callogorgiae generated in this study
16_604.PFspades_2_5.228851(+)	Ca. Oceanoplasma callogorgiae generated in this study
16_608.PFspades_2_2.999539(-)	Ca. Oceanoplasma callogorgiae generated in this study
16_677.PFspades_2_4.888323(-)	Ca. Oceanoplasma callogorgiae generated in this study
16_689.PFspades_2_11.702736(-)	Ca. Oceanoplasma callogorgiae generated in this study
17_162.PFspades_4_3.917924(+)	Ca. Oceanoplasma callogorgiae generated in this study
17_164.PFspades_3_5.045022(-)	Ca. Thalassoplasma callogorgiae generated in this study
17_164.PFspades_4_0.902834(+)	Ca. Oceanoplasma callogorgiae generated in this study
17_172.PFspades_2_5.994962(+)	Ca. Oceanoplasma callogorgiae generated in this study
17_174.PFspades_2_7.718190(-)	Ca. Oceanoplasma callogorgiae generated in this study
17_200.PFspades_2_1.491848(+)	Ca. Oceanoplasma callogorgiae generated in this study
17_226.PFspades_4_1.314618(-)	Ca. Oceanoplasma callogorgiae generated in this study
17_246.PFspades_2_4.406559(-)	Ca. Oceanoplasma callogorgiae generated in this study
2813_A_run436_Lib1Callo.PFspades_1_8.250000	Ca. Oceanoplasma callogorgiae generated in this study
2813_B_run436_Lib2Callo.PFspades_2_1.414783	Ca. Thalassoplasma callogorgiae generated in this study
2813_C_run436_Lib3Callo.PFspades_2_29.063636	Ca. Oceanoplasma callogorgiae generated in this study
2813_D_run436_Lib4Callo.PFspades_1_12.265689	Ca. Oceanoplasma callogorgiae generated in this study
2813_E_run436_Lib5Callo.PFspades_3_15.590339	Ca. Oceanoplasma callogorgiae generated in this study
2813_F_run436_Lib6Callo.PFspades_2_2.342437	Ca. Thalassoplasma callogorgiae generated in this study
2813_G_run436_Lib7Callo.PFspades_1_4.592869	Ca. Oceanoplasma callogorgiae generated in this study
2813_H_run436_Lib8Callo.PFspades_3_2.649611	Ca. Oceanoplasma callogorgiae generated in this study
M23931	M23931_Mesoplasma_entomophilum A.entomophilum, 16S ribosomal RNA small subunit
extracted from LR215048	Acholeplasma_axanthum_(reversed) Acholeplasma axanthum strain NCTC10138 genome assembly, chromosome: 1
AY538163	AY538163_Acholeplasma_brassicae Acholeplasma brassicae 16S ribosomal RNA gene, partial sequence
AY538164	AY538164_Acholeplasma_cavigenitalium Acholeplasma cavigenitalium 16S ribosomal RNA gene, partial sequence
AY538165	AY538165_Acholeplasma_equifetale Acholeplasma equifetale 16S ribosomal RNA gene, partial sequence
AY538166	AY538166_Acholeplasma_granularum Acholeplasma granularum 16S ribosomal RNA gene, partial sequence
AY538167	AY538167_Acholeplasma_hippikon Acholeplasma hippikon 16S ribosomal RNA gene, partial sequence
JN935890	JN935890_Acholeplasma_laidlawii_Algen Acholeplasma laidlawii strain Algen 16S ribosomal RNA gene, partial sequence; 16S-23S ribosomal RNA intergenic spacer, complete sequence; and 23S ribosomal RNA gene, partial sequence
FJ590761	FJ590761_Acholeplasma_manati_Oakley Acholeplasma manati strain Oakley 16S ribosomal RNA gene and 16S-23S ribosomal RNA intergenic spacer, partial sequence
M23933	M23933_Acholeplasma_modicum Acholeplasma modicum strain PG 49 16S ribosomal RNA gene, partial sequence
AY538168	AY538168_Acholeplasma_morum Acholeplasma morum 16S ribosomal RNA gene, partial sequence
AY538169	AY538169_Acholeplasma_multilocale Acholeplasma multilocale 16S ribosomal RNA gene, partial sequence
extracted from LK028559	Acholeplasma_oculi Acholeplasma oculi genome assembly Acholeplasma oculi strain 19L, chromosome : 1
L33734	L33734_Acholeplasma_palmae Acholeplasma palmae 16S ribosomal RNA (rDNA) gene
AY538170	AY538170_Acholeplasma_parvum Acholeplasma parvum 16S ribosomal RNA gene, partial sequence
AB681174	AB681174_Acholeplasma_pleciae Acholeplasma pleciae gene for 16S rRNA, partial sequence, strain: NBRC 100476
AF031479	AF031479_Acholeplasma_polakii Acholeplasma polakii 16S ribosomal RNA (rrn) gene, complete sequence
NR_028689	NR_028689_Acholeplasma_vituli Acholeplasma vituli strain FC 097-2 16S ribosomal RNA, partial sequence
M25049	M25049_Anaeroplasma_bactoclasticum Anaeroplasma bactoclasticum strain JR 16S ribosomal RNA gene, partial sequence
M23934	M23934_Anaeroplasma_varium Anaeroplasma varium strain A2-T 16S ribosomal RNA gene, partial sequence
M22351	M22351_Asteroleplasma_anaerobium Asteroleplasma anaerobium strain 161 16S ribosomal RNA gene, partial sequence
KU992724	KU992724_Glomeriplasma_moeniorum Candidatus Glomeriplasma moeniorum clone MRE_RC_AU402B_1_1 16S ribosomal RNA gene, partial sequence
CP006932.1:105590-107114	CP006932.1:105590-107114_Hepatoplasma_crinochetorum Candidatus Hepatoplasma crinochetorum Av, complete genome
CP009415	CP009415_Izimaplasma_(reversed) Candidatus Izimaplasma sp. HR1 chromosome, complete genome
KP763319	KP763319_Moeniiplasma_glomeromycotorum Candidatus Moeniiplasma glomeromycotorum isolate MRE_CE_CA301_1_16 16S ribosomal RNA gene, partial sequence
KP763388	KP763388_Moeniiplasma_glomeromycotorum Candidatus Moeniiplasma glomeromycotorum isolate MRE_GA_BR601A_K1_12 16S ribosomal RNA gene, partial sequence
KM065893	KM065893_Moeniiplasma_glomeromycotorum Candidatus Moeniiplasma glomeromycotorum isolate RV-A-1 16S ribosomal RNA gene, partial sequence
EF460765	EF460765_Mycoplasma_haemobos Candidatus Mycoplasma haemobos 16S ribosomal RNA gene, partial sequence
AY297712	AY297712_Mycoplasma_haemominutum Candidatus Mycoplasma haemominutum 16S ribosomal RNA gene, partial sequence
MG013978	MG013978_Phytoplasma_aurantifolia Candidatus Phytoplasma aurantifolia isolate CarWB1 16S ribosomal RNA gene, partial sequence; 16S-23S ribosomal RNA intergenic spacer, complete sequence; and 23S ribosomal RNA gene, partial sequence
EF392655	EF392655_Phytoplasma_mali Candidatus Phytoplasma mali strain T-16 16S ribosomal RNA gene, 16S-23S ribosomal RNA intergenic spacer, and tRNA-Ile gene, complete sequence; and 23S ribosomal RNA gene, partial sequence
D12581	D12581_Phytoplasma_oryzae Candidatus Phytoplasma oryzae gene for 16S ribosomal RNA
EU184021	EU184021_Phytoplasma_ulmi Candidatus Phytoplasma ulmi strain EYCZ1 16S ribosomal RNA gene, partial sequence; 16S-23S ribosomal RNA intergenic spacer, complete sequence; and 23S ribosomal RNA gene, partial sequence
HQ712064	HQ712064_Phytoplasma_vitis Candidatus Phytoplasma vitis clone 34c2 16S ribosomal RNA gene, partial sequence; 16S-23S ribosomal RNA intergenic spacer and tRNA-Ile gene, complete sequence; and 23S ribosomal RNA gene, partial sequence
KC478660	KC478660_Phytoplasma_ziziphi Candidatus Phytoplasma ziziphi strain Beijing 16S ribosomal RNA gene, partial sequence; 16S-23S ribosomal RNA intergenic spacer, complete sequence; and 23S ribosomal RNA gene, partial sequence
CP022928	CP022928_Spiroplasma_holothuroidea Candidatus Spiroplasma holothuricola isolate MT37 chromosome 1, complete sequence
extracted from LN828718	DhMRE endosymbiont DhMRE of Dentiscutata heterogama genome assembly DhMREa, chromosome : 1
NR_028691	NR_028691_Entomoplasma_freundtii Entomoplasma freundtii strain BARC318 16S ribosomal RNA gene, complete sequence
AF547212	AF547212_Entomoplasma_lucivorax Entomoplasma lucivorax 16S ribosomal RNA gene, partial sequence
extracted from CP024963	Entomoplasma_luminosum Entomoplasma luminosum strain PIMN-1 chromosome, complete genome
extracted from CP024964	Entomoplasma_melaleucae Entomoplasma melaleucae strain M1 chromosome, complete genome
extracted from CP024965	Entomoplasma_somnilux Entomoplasma somnilux strain PYAN-1 chromosome, complete genome
EF999972	EF999972_Haloplasma_contractile Haloplasma contractile strain SSD-17B 16S ribosomal RNA gene, partial sequence
M23936	M23936_Mycoplasma_sualvi M.sualvi 16S ribosomal RNA small subunit
AF300327	AF300327_Mesoplasma_florum Mesoplasma florum 16S ribosomal RNA gene, partial sequence
AY174170	AY174170_Mesoplasma_grammopterae Mesoplasma grammopterae 16S ribosomal RNA gene, partial sequence
NR_041813	NR_041813_Mesoplasma_lactucae Mesoplasma lactucae strain 831-C4 16S ribosomal RNA gene, partial sequence
NR_029066	NR_029066_Mesoplasma_photuris Mesoplasma photuris strain PUPA-2 16S ribosomal RNA gene, partial sequence
NR_025728	NR_025728_Mesoplasma_syrphidae Mesoplasma syrphidae strain YJS 16S ribosomal RNA gene, partial sequence
M24290	M24290_Mycoplasma_agalactiae Mycoplasma agalactiae PG2 16S ribosomal RNA gene, partial sequence
KY212529	KY212529_Mycoplasma_agassizii Mycoplasma agassizii strain UFTk01 16S ribosomal RNA gene, partial sequence
LC158831	LC158831_Mycoplasma_alkalescens Mycoplasma alkalescens gene for 16S ribosomal RNA, complete sequence, strain: PG51
AF412969	AF412969_Mycoplasma_alligatoris Mycoplasma alligatoris 16S ribosomal RNA gene, partial sequence
U44765.	U44765._Mycoplasma_alvi Mycoplasma alvi 16S ribosomal RNA (rrn) gene, partial sequence
AF412970	AF412970_Mycoplasma_anatis Mycoplasma anatis 16S ribosomal RNA gene, partial sequence
AF125584	AF125584_Mycoplasma_anseris Mycoplasma anseris strain 1219(T) 16S ribosomal RNA gene, partial sequence
LC158832	LC158832_Mycoplasma_arginini Mycoplasma arginini gene for 16S ribosomal RNA, complete sequence, strain: G230
M24580	M24580_Mycoplasma_arthritidis Mycoplasma arthritidis strain PG6 16S ribosomal RNA gene, partial sequence
U67944	U67944_Mycoplasma_auris Mycoplasma auris strain UIA 16S ribosomal RNA (rrn) gene, partial sequence
LC158833	LC158833_Mycoplasma_bovigenitalium Mycoplasma bovigenitalium gene for 16S ribosomal RNA, complete sequence, strain: PG11
KX462371	KX462371_Mycoplasma_bovis Mycoplasma bovis strain MYC53Tetra 16S ribosomal RNA (rrs3) gene, complete sequence
NR_121731	NR_121731_Mycoplasma_bovoculi Mycoplasma bovoculi M165/69 16S ribosomal RNA, partial sequence
AB576869	AB576869_Mycoplasma_californicum Mycoplasma californicum gene for 16S rRNA, partial sequence, clone: NIAH1
LC158835	LC158835_Mycoplasma_canadense Mycoplasma canadense gene for 16S ribosomal RNA, complete sequence, strain: 275C
JN713481	JN713481_Mycoplasma_canis Mycoplasma canis canine oral taxon 313 clone 1A070 16S ribosomal RNA gene, partial sequence
CP000123	CP000123_Mycoplasma_capricolum Mycoplasma capricolum subsp. capricolum ATCC 27343, complete genome
NR_041930	NR_041930_Mycoplasma_collis Mycoplasma collis strain 58B 16S ribosomal RNA, partial sequence
AF221113	AF221113_Mycoplasma_columbinum Mycoplasma columbinum isolate MMP-1(T) 16S ribosomal RNA gene, partial sequence
AF412975	AF412975_Mycoplasma_columborale Mycoplasma columborale 16S ribosomal RNA gene, partial sequence
U44770	U44770_Mycoplasma_conjunctivae Mycoplasma conjunctivae HRC/583 16S ribosomal RNA (rrn) gene, partial sequence
EF036469	EF036469_Mycoplasma_cricetuli Mycoplasma cricetuli strain CH 16S ribosomal RNA gene, complete sequence
NR_074301	NR_074301_Mycoplasma_crocodyli Mycoplasma crocodyli MP145 16S ribosomal RNA, partial sequence
AF412978	AF412978_Mycoplasma_cynos Mycoplasma cynos 16S ribosomal RNA gene, partial sequence
AF412979	AF412979_Mycoplasma_dispar Mycoplasma dispar 16S ribosomal RNA gene, partial sequence
AF221121	AF221121_Mycoplasma_elephantis Mycoplasma elephantis isolate E42(T) 16S ribosomal RNA gene, partial sequence
U09787	U09787_Mycoplasma_felis Mycoplasma felis ATCC 23391 16S rRNA gene, partial sequence
M24289	M24289_Mycoplasma_fermentans Mycoplasma fermentans strain PG18 16S ribosomal RNA gene, partial sequence
X62699	X62699_Mycoplasma_flocculare Mycoplasma flocculare 16S rDNA, strain Ms42
MF196167	MF196167_Mycoplasma_gallinaceum Mycoplasma gallinaceum strain B1101-14-7 16S ribosomal RNA gene, partial sequence
MF196171	MF196171_Mycoplasma_gallisepticum Mycoplasma gallisepticum strain B878-14-M2_157 16S ribosomal RNA gene, partial sequence
NR_074611	NR_074611_Mycoplasma_genitalium Mycoplasma genitalium strain G-37 16S ribosomal RNA, partial sequence
AF412981	AF412981_Mycoplasma_glycophilum Mycoplasma glycophilum 16S ribosomal RNA gene, partial sequence
AB848714	AB848714_Mycoplasma_haemocanis Mycoplasma haemocanis gene for 16S ribosomal RNA, partial sequence
EU145745	EU145745_Mycoplasma_haemofelis Mycoplasma haemofelis 16S ribosomal RNA gene, partial sequence
NR_041881	NR_041881_Mycoplasma_hominis Mycoplasma hominis ATCC 23114 strain PG21 16S ribosomal RNA, complete sequence
Y00149	Y00149_Mycoplasma_hyopneumoniae Mycoplasma hyopneumoniae 16S rRNA gene
AF121890	AF121890_Mycoplasma_hyorhinis Mycoplasma hyorhinis strain ATCC VR-2580 16S ribosomal RNA gene, partial sequence
U26730	U26730_Mycoplasma_hyosynoviae Mycoplasma hyosynoviae 16S ribosomal RNA gene
L24103	L24103_Mycoplasma_imitans Mycoplasma imitans 16S ribosomal RNA (16S rRNA) gene
MF196166	MF196166_Mycoplasma_iners Mycoplasma iners strain B359-15-3-39 16S ribosomal RNA gene, partial sequence
M24293	M24293_Mycoplasma_iowae Mycoplasma iowae 695 16S ribosomal RNA gene, partial sequence
CP002108	CP002108_Mycoplasma_leachii Mycoplasma leachii PG50 clone MU clone A8, complete genome
NR_025965	NR_025965_Mycoplasma_leonicaptivi Mycoplasma leonicaptivi strain 3L2 16S ribosomal RNA, partial sequence
AB680683	AB680683_Mycoplasma_meleagridis Mycoplasma meleagridis gene for 16S rRNA, partial sequence, strain: NBRC 14852
AF412984	AF412984_Mycoplasma_moatsii Mycoplasma moatsii 16S ribosomal RNA gene, partial sequence
NR_074620	NR_074620_Mycoplasma_mobile Mycoplasma mobile strain 163K 16S ribosomal RNA, complete sequence
NR_041931	NR_041931_Mycoplasma_molare Mycoplasma molare strain H542 16S ribosomal RNA, partial sequence
CP001621	CP001621_Mycoplasma_mycoides_capri Mycoplasma mycoides subsp. capri str. GM12 transgenic clone tetM-lacZ, complete genome
BX293980	BX293980_Mycoplasma_mycoides_mycoides Mycoplasma mycoides subsp. mycoides SC str. PG1, complete genome
AF538961	AF538961_Mycoplasma_opalescens Mycoplasma opalescens 16S ribosomal RNA gene, complete sequence; and 23S ribosomal RNA gene, partial sequence
AB353273	AB353273_Mycoplasma_orale Mycoplasma orale gene for 16S ribosomal RNA, partial sequence
KU870647	KU870647_Mycoplasma_ovipneumoniae Mycoplasma ovipneumoniae strain FJ-FZ 16S ribosomal RNA gene, partial sequence
AF338268	AF338268_Mycoplasma_ovis Mycoplasma ovis 16S ribosomal RNA gene, partial sequence
JX489599	JX489599_Mycoplasma_parvum Mycoplasma parvum clone ZJ JX9330 16S ribosomal RNA gene, partial sequence
L10839	L10839_Mycoplasma_penetrans Mycoplasma penetrans strain GTU-54-6A1 16S ribosomal RNA gene, partial sequence
NR_029165	NR_029165_Mycoplasma_pirum Mycoplasma pirum strain 70-159 16S ribosomal RNA, partial sequence
AF132740	AF132740_Mycoplasma_pneumoniae Mycoplasma pneumoniae strain ATCC 15531 16S ribosomal RNA gene and 16S-23S rRNA intergenic spacer, complete sequence
AF221118	AF221118_Mycoplasma_primatum Mycoplasma primatum isolate HRC292(T) 16S ribosomal RNA gene, partial sequence
AF125582	AF125582_Mycoplasma_pulmonis Mycoplasma pulmonis strain PG34(T) 16S ribosomal RNA gene, partial sequence
CP003021	CP003021_Mycoplasma_putrefaciens Mycoplasma putrefaciens KS1, complete genome
LR214938	LR214938_Mycoplasma_salivarium Mycoplasma salivarium strain NCTC10113 genome assembly, chromosome: 1
U16323	U16323_Mycoplasma_simbae Mycoplasma simbae strain ATCC 49888 16S ribosomal RNA gene, partial sequence
LT716015	LT716015_Mycoplasma_Todarodis_from_Squid Mycoplasma sp. 5H partial 16S rRNA gene, strain 5H
LT716014	LT716014_Mycoplasma_marinum_from_Octopus Mycoplasma sp. PE partial 16S rRNA gene, strain PE
NR_025968	NR_025968_Mycoplasma_sturni Mycoplasma sturni strain UC/MF 16S ribosomal RNA, partial sequence
KC907396	KC907396_Mycoplasma_suis Mycoplasma suis strain ZJ NB01 16S ribosomal RNA gene, partial sequence
MF196168	MF196168_Mycoplasma_synoviae Mycoplasma synoviae strain B1164-14-H4 16S ribosomal RNA gene, partial sequence
U09788	U09788_Mycoplasma_testudinis Mycoplasma testudinis ATCC 43263 16S rRNA gene, partial sequence
NR_125608	NR_125608_Mycoplasma_verecundum Mycoplasma verecundum strain ATCC 27862 16S ribosomal RNA, partial sequence
CP007520	CP007520_Mycoplasma_yeatsii Mycoplasma yeatsii GM274B
MG932666	MG932666_Mycoplasma_zalophi Mycoplasma zalophi strain CSL7485-2 16S ribosomal RNA gene and 16S-23S ribosomal RNA intergenic spacer, partial sequence
NR_121708	NR_121708_Spiroplasma_apis Spiroplasma apis strain B31 16S ribosomal RNA, partial sequence
KR349130	KR349130_Spiroplasma_atrichopogonis Spiroplasma atrichopogonis strain GNAT3597 16S ribosomal RNA gene, partial sequence
NR_125516	NR_125516_Spiroplasma_cantharicola Spiroplasma cantharicola strain CC-1 16S ribosomal RNA, partial sequence
NR_025698	NR_025698_Spiroplasma_chinense Spiroplasma chinense strain CCH 16S ribosomal RNA gene, complete sequence
AY189127	AY189127_Spiroplasma_chrysopicola Spiroplasma chrysopicola 16S ribosomal RNA gene, partial sequence
AM157768	AM157768_Spiroplasma_citri Spiroplasma citri 16S rRNA gene, isolate Fewa
CP022535	CP022535_Spiroplasma_corruscae Spiroplasma corruscae strain EC-1, complete genome
AY189129	AY189129_Spiroplasma_culicicola Spiroplasma culicicola 16S ribosomal RNA gene, partial sequence
NR_104751	NR_104751_Spiroplasma_diabroticae Spiroplasma diabroticae strain DU-1 16S ribosomal RNA gene, partial sequence
CP005076	CP005076_Spiroplasma_diminutum Spiroplasma diminutum CUAS-1, complete genome
AY189132	AY189132_Spiroplasma_helicoides Spiroplasma helicoides 16S ribosomal RNA gene, partial sequence
NR_104852	NR_104852_Spiroplasma_ixodetis Spiroplasma ixodetis strain Y32 16S ribosomal RNA gene, partial sequence
NR_025707	NR_025707_Spiroplasma_leptinotarsae Spiroplasma leptinotarsae strain LD-1B 16S ribosomal RNA gene, complete sequence
DQ860100	DQ860100_Spiroplasma_lineolae Spiroplasma lineolae strain TALS-2 16S ribosomal RNA gene, partial sequence; 16S-23S ribosomal RNA intergenic spacer, complete sequence; and 23S ribosomal RNA gene, partial sequence
AY189306	AY189306_Spiroplasma_litorale Spiroplasma litorale 16S ribosomal RNA gene, partial sequence
AY325304	AY325304_Spiroplasma_melliferum Spiroplasma melliferum strain BC-3 16S ribosomal RNA gene, partial sequence
NR_121794	NR_121794_Spiroplasma_mirum Spiroplasma mirum strain ATCC 29335 16S ribosomal RNA, complete sequence
DQ860101	DQ860101_Spiroplasma_platyhelix Spiroplasma platyhelix strain PALS-1 16S ribosomal RNA gene, partial sequence; 16S-23S ribosomal RNA intergenic spacer, complete sequence; and 23S ribosomal RNA gene, partial sequence
AY189309	AY189309_Spiroplasma_syrphidicola Spiroplasma syrphidicola 16S ribosomal RNA gene, partial sequence
NR_104753	NR_104753_Spiroplasma_tabanidicola Spiroplasma tabanidicola strain TAUS-1 16S ribosomal RNA gene, partial sequence
NR_121701	NR_121701_Spiroplasma_taiwanense Spiroplasma taiwanense CT-1 16S ribosomal RNA, partial sequence
NR_025713	NR_025713_Spiroplasma_velocicrescens Spiroplasma velocicrescens strain MQ-4 16S ribosomal RNA gene, complete sequence
NR_028665	NR_028665_Streptococcus_pneumoniae Streptococcus pneumoniae strain ATCC 33400 16S ribosomal RNA, partial sequence
KM594002	KM594002_MRE Uncultured bacterium clone 3 16S ribosomal RNA gene, partial sequence
KM594011	KM594011_MRE Uncultured bacterium clone 5 16S ribosomal RNA gene, partial sequence
KM593997	KM593997_MRE Uncultured bacterium clone 8 16S ribosomal RNA gene, partial sequence
KM594001	KM594001_MRE Uncultured bacterium clone 13 16S ribosomal RNA gene, partial sequence
KM594004	KM594004_MRE Uncultured bacterium clone 15 16S ribosomal RNA gene, partial sequence
FJ984690	FJ984690_MRE Uncultured bacterium clone MN_74_1 16S ribosomal RNA gene, partial sequence
FJ984721	FJ984721_MRE Uncultured bacterium clone MN_95_1 16S ribosomal RNA gene, partial sequence
FJ984724	FJ984724_MRE Uncultured bacterium clone MN_101_2 16S ribosomal RNA gene, partial sequence
FJ984723	FJ984723_MRE Uncultured bacterium clone MN_102_2 16S ribosomal RNA gene, partial sequence
FJ984650	FJ984650_MRE Uncultured bacterium clone MN_105_05 16S ribosomal RNA gene, partial sequence
FJ984655	FJ984655_MRE Uncultured bacterium clone MN_105_10 16S ribosomal RNA gene, partial sequence
FJ984647	FJ984647_MRE Uncultured bacterium clone MN_107_4 16S ribosomal RNA gene, partial sequence
FJ984660	FJ984660_MRE Uncultured bacterium clone MN_108_5 16S ribosomal RNA gene, partial sequence
FJ984718	FJ984718_MRE Uncultured bacterium clone MN_127_1 16S ribosomal RNA gene, partial sequence
FJ984671	FJ984671_MRE Uncultured bacterium clone MN_151_4 16S ribosomal RNA gene, partial sequence
FJ984708	FJ984708_MRE Uncultured bacterium clone MN_265_18 16S ribosomal RNA gene, partial sequence
FJ984677	FJ984677_MRE Uncultured bacterium clone MN_281_14 16S ribosomal RNA gene, partial sequence
FJ984737	FJ984737_MRE Uncultured bacterium clone MN_345_2 16S ribosomal RNA gene, partial sequence
FJ984739	FJ984739_MRE Uncultured bacterium clone MN_345_5 16S ribosomal RNA gene, partial sequence
FJ984692	FJ984692_MRE Uncultured bacterium clone MN_377_3 16S ribosomal RNA gene, partial sequence
FJ984639	FJ984639_MRE Uncultured bacterium clone MN_443_1 16S ribosomal RNA gene, partial sequence
FJ984702	FJ984702_MRE Uncultured bacterium clone MN_469_5 16S ribosomal RNA gene, partial sequence
FJ984643	FJ984643_MRE Uncultured bacterium clone MN_501_2 16S ribosomal RNA gene, partial sequence
AM911412	AM911412_white_Lophelia_from_Trondheimsfjord Uncultured bacterium partial 16S rRNA, clone D11_CW02_full
HE663394	HE663394_gut_of_chiton_Leptochiton_boucheti Uncultured bacterium partial 16S rRNA gene, clone LBDT0517-A
MG052967	MG052967_MRE Uncultured Mollicutes bacterium clone Ltra-NRRL 5525 16S ribosomal RNA gene, partial sequence
MG052973	MG052973_MRE Uncultured Mollicutes bacterium clone Mcap-AD192 16S ribosomal RNA gene, partial sequence
MG052971	MG052971_MRE Uncultured Mollicutes bacterium clone Melo-NVP80 16S ribosomal RNA gene, partial sequence
MG776016	MG776016_crown_of_thorns_sea_star Uncultured Mollicutes bacterium clone MG_clone1 16S ribosomal RNA gene, partial sequence
MG776017	MG776017_crown_of_thorns_sea_star Uncultured Mollicutes bacterium clone MG_clone2 16S ribosomal RNA gene, partial sequence
MG776018	MG776018_crown_of_thorns_sea_star Uncultured Mollicutes bacterium clone MG_clone4 16S ribosomal RNA gene, partial sequence
MG776019	MG776019_crown_of_thorns_sea_star Uncultured Mollicutes bacterium clone MG_clone10 16S ribosomal RNA gene, partial sequence
MG776020	MG776020_crown_of_thorns_sea_star Uncultured Mollicutes bacterium clone MG_clone11 16S ribosomal RNA gene, partial sequence
MG776021	MG776021_crown_of_thorns_sea_star Uncultured Mollicutes bacterium clone MG_clone13 16S ribosomal RNA gene, partial sequence
MG776022	MG776022_crown_of_thorns_sea_star Uncultured Mollicutes bacterium clone MG_clone14 16S ribosomal RNA gene, partial sequence
MG776024	MG776024_crown_of_thorns_sea_star Uncultured Mollicutes bacterium clone MG_clone17 16S ribosomal RNA gene, partial sequence
EF137402	EF137402_Mollicute_in_ascidians Uncultured Mollicutes bacterium clone Mm2 16S ribosomal RNA gene, partial sequence
MG052976	MG052976_MRE Uncultured Mollicutes bacterium clone Mmin-KOD988 16S ribosomal RNA gene, partial sequence
MG052970	MG052970_MRE Uncultured Mollicutes bacterium clone Mros-NRRL A-17819 16S ribosomal RNA gene, partial sequence
MG052968	MG052968_MRE Uncultured Mollicutes bacterium clone Msp-AD185 16S ribosomal RNA gene, partial sequence
LT599040	LT599040_gastric_cavity_of_Cotylorhiza_(Mycoplasma) Uncultured Mycoplasma sp. partial 16S rRNA gene, isolate M3
LT599042	LT599042_Spiroplasma_from_Cotylorhiza Uncultured Spiroplasma sp. partial 16S rRNA gene, isolate M4
D78648	D78648_Ureaplasma_canigenitalium Ureaplasma canigenitalium DNA for 16S rRNA
D78650	D78650_Ureaplasma_diversum Ureaplasma diversum DNA for 16S rRNA
NR_074762	NR_074762_Ureaplasma_parvum Ureaplasma parvum strain ATCC 27815 16S ribosomal RNA, complete sequence
L08642	L08642_Ureaplasma_urealyticum Ureaplasma urealyticum 16S ribosomal RNA

## Sheet: F) genome accessions
Accession	Name in Tree	description
ERP015620	"Mycoplasma" from jellyfish	Metagenomes of Cotylorhiza tuberculata. We used these to assemble a "Mycoplasma" from Cotylorhiza M3 (bin 1)
CP022928, CP022929	"Spiroplasma holothuricola"	Candidatus Spiroplasma holothuricola isolate MT37
NC_022549	Acholeplasma brassicae	complete chromosome Acholeplasma brassicae
NC_010163	Acholeplasma laidlawii	Acholeplasma laidlawii PG-8A, complete genome
NZ_LK028559	Acholeplasma oculi	Acholeplasma oculi genome assembly Acholeplasma oculi strain 19L	gi|827050420|gb|JPXH01000067.1| Mycoplasmataceae bacterium CE_OT135 Contig_67, whole genome shotgun sequence
NC_022538	Acholeplasma palmae	complete chromosome Acholeplasma palmae
LN828718	Ca. M. Dh	endosymbiont DhMRE of Dentiscutata heterogama genome assembly DhMREa
JPXG01000000	Ca. M. Rc	Mycoplasmataceae bacterium RC_NB112A, whole genome shotgun sequence
JQIB01000000	Ca. M. Rv	Mycoplasmataceae bacterium RV_VA103A, whole genome shotgun sequence
JPXH01000000	Ca. Moeniiplasma Ce	Mycoplasmataceae bacterium CE_OT135, whole genome shotgun sequence
CP125803	Ca. Oceanoplasma callogorgiae	generated in this study
JARVCM000000000	Ca. Thalassoplasma callogorgiae	generated in this study
NZ_CP024962	Entomoplasma freundtii	Entomoplasma freundtii strain BARC 318 chromosome, complete genome
CP027019	Entomoplasma luminosum	Entomoplasma luminosum isolate NJ-2016 chromosome, complete genome
NZ_CP024965	Entomoplasma somnilux	Entomoplasma somnilux strain PYAN-1 chromosome, complete genome
NZ_AFNU02000000	Haloplasma contractile	Haloplasma contractile SSD-17B, whole genome shotgun sequence
CP006932	Hepatoplasma crinochetorum	Candidatus Hepatoplasma crinochetorum Av, complete genome
CP009415	Izimaplasma HR1	Candidatus Izimaplasma bacterium HR1 chromosome, complete genome
JRFF01000000	Izimaplasma HR2	MAG: Candidatus Izimaplasma sp. HR2 KQ78, whole genome shotgun sequence
NZ_CP015149	Maize bushy stunt Phytoplasma	Maize bushy stunt phytoplasma strain M3 chromosome, complete genome
NZ_CP023173	Mesoplasma chauliocola	Mesoplasma chauliocola strain CHPA-2 chromosome, complete genome
NZ_CP024968	Mesoplasma coleopterae	Mesoplasma coleopterae strain BARC 779 chromosome, complete genome
NZ_CP024966	Mesoplasma entomophilum	Mesoplasma entomophilum strain TAC chromosome, complete genome
NC_006055	Mesoplasma florum	Mesoplasma florum L1 chromosome, complete genome
NZ_CP024967	Mesoplasma lactucae	Mesoplasma lactucae ATCC 49193 strain 831-C4 chromosome, complete genome
NZ_CP030140	Mycoplasma anseris	Mycoplasma anseris strain ATCC 49234 chromosome, complete genome
NZ_AP014657	Mycoplasma arginini	Mycoplasma arginini DNA, complete genome, strain: HAZ145_1
NZ_QKUB01000000	Mycoplasma auris	Mycoplasma auris strain ATCC 51348 Ga0104710_140, whole genome shotgun sequence
NC_007633	Mycoplasma capricolum	Mycoplasma capricolum subsp. capricolum ATCC 27343, complete genome
NZ_JNJY01000000	Mycoplasma collis	Mycoplasma collis ATCC 35278 T403DRAFT_scaffold00043.43_C, whole genome shotgun sequence
NC_012806	Mycoplasma conjunctivae	Mycoplasma conjunctivae, complete sequence
NZ_KB199571	Mycoplasma feriruminatoris	Mycoplasma feriruminatoris strain G5847 mfer.contig.0, whole genome shotgun sequence
NC_018406	Mycoplasma gallisepticum	Mycoplasma gallisepticum VA94_7994-1-7P, complete sequence
NC_018496	Mycoplasma genitalium	Mycoplasma genitalium M6282, complete genome
NC_016638	Mycoplasma haemocanis	Mycoplasma haemocanis str. Illinois, complete genome
NC_017520	Mycoplasma haemofelis	Mycoplasma haemofelis Ohio2, complete genome
NC_018219	Mycoplasma haemolamae	Candidatus Mycoplasma haemolamae str. Purdue, complete sequence
NC_013511	Mycoplasma hominis	Mycoplasma hominis ATCC 23114, complete genome
NZ_LR215023	Mycoplasma iowae	Mycoplasma iowae strain NCTC10185 chromosome 1
NC_014751	Mycoplasma leachii	Mycoplasma leachii PG50, complete sequence
RHHX01000000	Mycoplasma liparidae	Candidatus Mycoplasma liparidae isolate TS03-2017 5, whole genome shotgun sequence
NC_005364	Mycoplasma mycoides	Mycoplasma mycoides subsp. mycoides SC str. PG1 chromosome, complete genome
NZ_ATUH01000000	Mycoplasma orale	Mycoplasma orale ATCC 23714 F795DRAFT, whole genome shotgun sequence
NZ_AGRE01000000	Mycoplasma ovipneumoniae	Mycoplasma ovipneumoniae ATCC 29419, whole genome shotgun sequence
NC_023062	Mycoplasma ovis	Mycoplasma ovis str. Michigan, complete sequence
NC_022575	Mycoplasma parvum	Mycoplasma parvum str. Indiana, complete genome
NC_004432	Mycoplasma penetrans	Mycoplasma penetrans HF-2, complete sequence
NZ_CP010546	Mycoplasma pneumoniae	Mycoplasma pneumoniae FH chromosome, complete genome
NZ_LS991954	Mycoplasma putrefaciens	Mycoplasma putrefaciens strain NCTC10155 chromosome 1, complete sequence
NC_015153	Mycoplasma suis	Mycoplasma suis KI3806, complete sequence
NZ_CP007520	Mycoplasma yeatsii	Mycoplasma yeatsii GM274B chromosome, complete genome
NZ_NQMN01000000	Mycoplasmopsis agassizii	Mycoplasmopsis agassizii strain PS6, whole genome shotgun sequence
NZ_ADNC01000000	Mycoplasmopsis alligatoris	Mycoplasmopsis alligatoris A21JP2, whole genome shotgun sequence
NZ_CP011638	Mycoplasmopsis canis	Mycoplasmopsis canis strain LV chromosome, complete genome
NZ_LR215041	Mycoplasmopsis columbina	Mycoplasmopsis columbina strain NCTC10178 chromosome 1
NC_005303	Onions Yellows Phytoplasma	Onion yellows phytoplasma OY-M DNA, complete genome
NC_010544	Phytoplasma australiense	Candidatus Phytoplasma australiense complete genome
NC_011047	Phytoplasma mali	Candidatus Phytoplasma mali strain AT complete chromosome
NC_022998	Spiroplasma apis	Spiroplasma apis B31, complete genome
NZ_CP011855	Spiroplasma atrichopogonis	Spiroplasma atrichopogonis strain GNAT3597, complete genome
NZ_CP012622	Spiroplasma cantharicola	Spiroplasma cantharicola strain CC-1, complete genome
NC_021280	Spiroplasma chrysopicola	Spiroplasma chrysopicola DF-1, complete genome
NZ_CP006681	Spiroplasma culicicola	Spiroplasma culicicola AES-1, complete genome
NC_021833	Spiroplasma diminutum	Spiroplasma diminutum CUAS-1, complete genome
FUHO01000000	Spiroplasma from Cotylorhiza	jellyfish metagenome genome assembly
NC_021236	Strawberry lethal yellows Phytoplasma	Strawberry lethal yellows phytoplasma (CPA) str. NZSb11, complete genome
NC_003098	Streptococcus pneumoniae	Streptococcus pneumoniae R6 chromosome, complete genome
NC_010503	Ureaplasma parvum	Ureaplasma parvum serovar 3 str. ATCC 27815, complete genome
NC_011374	Ureaplasma urealyticum	Ureaplasma urealyticum serovar 10 str. ATCC 33699, complete genome

## Sheet: G) Oceanoplasma genome details
G) Genome annotations of Ca. Oceanoplasma callogorgiae with COG IDs and gene expression levels
annotation	DRAM annotations																										COG details from OrthoMCL					Gene expression from Kallisto output									RAST annotations
	gene_position	start_position	end_position	strandedness	rank	ko_id	kegg_hit	uniref_id	uniref_hit	uniref_taxonomy	uniref_RBH	uniref_identity	uniref_bitScore	uniref_eVal	peptidase_id	peptidase_family	peptidase_hit	peptidase_RBH	peptidase_identity	peptidase_bitScore	peptidase_eVal	pfam_hits	vogdb_id	vogdb_hits	vogdb_categories	heme_regulatory_motif_count	orthoMCL_gene_names	COG ID	All annotations within COG	Dominant annotation within COG	Unique and core to Oceanoplasmataceae	length	eff_length	est_counts_B	tpm_B	est_counts_C	tpm_C	tpm_B_minus_RNA	tpm_C_minus_RNA	tpm_max	RAST_contig_id	RAST_feature_id	RAST_type	RAST_location	RAST_start	RAST_stop	RAST_strand	RAST_function	RAST_aliases
both DRAM and RAST	1	2	730	1	E						NA	NA	NA	NA				NA	NA	NA	NA					0	gene_0	cluster9882				729	550	2	65.9601	2	61.5766	159.72	230.284	230.284	NODE_1_length_446226_cov_50.001397	fig|6666666.503569.peg.1	peg	NODE_1_length_446226_cov_50.001397_71_730	71	730	+	hypothetical protein	NA
both DRAM and RAST	2	868	3885	-1	B			R4UMC4_9MOLU	UniRef90_R4UMC4 DNA-directed DNA polymerase n=2 Tax=Spiroplasma TaxID=2132 RepID=R4UMC4_9MOLU	Spiroplasma	TRUE	0.369	610	5.91e-183				NA	NA	NA	NA	Bacterial DNA polymerase III alpha NTPase domain [PF07733.15]; Bacterial DNA polymerase III alpha subunit finger domain [PF17657.4]; Helix-hairpin-helix motif [PF14579.9]; PHP domain [PF02811.22]	VOG01701	sp|O67125|DPO3A_AQUAE DNA polymerase III subunit alpha; XhXr	Xr;Xh	0	gene_1	cluster43	K02337	K02337		3018	2839	12	76.6708	15	89.4693	185.655	334.596	334.596	NODE_1_length_446226_cov_50.001397	fig|6666666.503569.peg.2	peg	NODE_1_length_446226_cov_50.001397_3840_868	3840	868	-	DNA polymerase III alpha subunit (EC 2.7.7.7)	NA
both DRAM and RAST	3	3864	5549	-1	E						NA	NA	NA	NA				NA	NA	NA	NA					0	gene_2	cluster1542			Oceanoplasmataceae only	1686	1507	2	24.073	1	11.2366	58.2918	42.0225	58.2918	NODE_1_length_446226_cov_50.001397	fig|6666666.503569.peg.3	peg	NODE_1_length_446226_cov_50.001397_5549_3864	5549	3864	-	Conserved hypothetical transmembrane protein	NA
both DRAM and RAST	4	5673	6269	1	C	K02986	small subunit ribosomal protein S4	A0A7C6LYY3_9MOLU	UniRef90_A0A7C6LYY3 30S ribosomal protein S4 n=2 Tax=Acholeplasmataceae TaxID=2146 RepID=A0A7C6LYY3_9MOLU	Acholeplasmataceae	FALSE	0.462	174	1e-45				NA	NA	NA	NA	Ribosomal protein S4/S9 N-terminal domain [PF00163.22]; S4 domain [PF01479.28]				0	gene_3	cluster50	K02986	K02986		597	418	22	954.686	10	405.109	2311.74	1515.02	2311.74	NODE_1_length_446226_cov_50.001397	fig|6666666.503569.peg.4	peg	NODE_1_length_446226_cov_50.001397_5673_6269	5673	6269	+	SSU ribosomal protein S4p (S9e)	NA
both DRAM and RAST	5	6266	7495	-1	C	K01866	tyrosyl-tRNA synthetase [EC:6.1.1.1]	A0A0K1W153_9MOLU	UniRef90_A0A0K1W153 Tyrosine--tRNA ligase n=1 Tax=Spiroplasma litorale TaxID=216942 RepID=A0A0K1W153_9MOLU	Spiroplasma litorale	FALSE	0.353	237	4.37e-64				NA	NA	NA	NA	tRNA synthetases class I (W and Y) [PF00579.28]	VOG02884	sp|F4HWL4|SYYC2_ARATH Tyrosine--tRNA ligase 2; cytoplasmic; Xh	Xh	0	gene_4	cluster34	K01866	K01866		1230	1051	26	448.73	13	209.454	1086.58	783.314	1086.58	NODE_1_length_446226_cov_50.001397	fig|6666666.503569.peg.5	peg	NODE_1_length_446226_cov_50.001397_7495_6266	7495	6266	-	Tyrosyl-tRNA synthetase (EC 6.1.1.1)	NA
both DRAM and RAST	6	7711	8406	1	C			A0A846U1E8_9MOLU	UniRef90_A0A846U1E8 ABC transporter ATP-binding protein n=1 Tax=Spiroplasma platyhelix PALS-1 TaxID=1276218 RepID=A0A846U1E8_9MOLU	Spiroplasma platyhelix PALS-1	FALSE	0.425	162	3.31e-41				NA	NA	NA	NA	ABC transporter [PF00005.30]	VOG05128	sp|G0SEV9|RLI1_CHATD Translation initiation factor RLI1; Xh	Xh	0	gene_5	cluster296				696	517	36	1263.07	11	360.288	3058.47	1347.4	3058.47	NODE_1_length_446226_cov_50.001397	fig|6666666.503569.peg.6	peg	NODE_1_length_446226_cov_50.001397_7711_8406	7711	8406	+	ABC transporter ATP-binding protein	NA
both DRAM and RAST	7	8396	9538	1	E						NA	NA	NA	NA				NA	NA	NA	NA					0	gene_6	cluster724				1143	964	54	1016.09	48	843.164	2460.42	3153.26	3153.26	NODE_1_length_446226_cov_50.001397	fig|6666666.503569.peg.7	peg	NODE_1_length_446226_cov_50.001397_8528_9538	8528	9538	+	hypothetical protein	NA
both DRAM and RAST	8	10776	12182	1	C	K07133	uncharacterized protein	A0A285BDP3_9FIRM	UniRef90_A0A285BDP3 AAA_14 domain-containing protein n=18 Tax=Bacteria TaxID=2 RepID=A0A285BDP3_9FIRM	Bacteria	FALSE	0.261	147	2.67e-33				NA	NA	NA	NA	AAA domain [PF13173.9]				0	gene_7	cluster2232	K07133	K07133		1407	1228	43	635.162	35	482.634	1538.02	1804.95	1804.95	NODE_1_length_446226_cov_50.001397	fig|6666666.503569.peg.10	peg	NODE_1_length_446226_cov_50.001397_10776_12182	10776	12182	+	ATPase	NA
DRAM only	9	12742	14535	-1	B			A0A2U1JZ47_9FLAO	UniRef90_A0A2U1JZ47 AAA domain-containing protein n=2 Tax=Flavobacterium TaxID=237 RepID=A0A2U1JZ47_9FLAO	Flavobacterium	TRUE	0.381	379	6.7e-110				NA	NA	NA	NA	AAA ATPase domain [PF13175.9]; AAA domain [PF13476.9]; RecF/RecN/SMC N terminal domain [PF02463.22]; AAA domain; putative AbiEii toxin; Type IV TA system [PF13304.9]				0	gene_8	cluster770	K07459	K07459		1794	1615	13	146.011	3.59183	37.661	353.56	140.844	353.56	NA	NA	NA	NA	NA	NA	NA	NA	NA
DRAM only	10	15074	18616	-1	B			A0A0G0U4J5_9BACT	UniRef90_A0A0G0U4J5 Uncharacterized protein n=1 Tax=Parcubacteria group bacterium GW2011_GWA2_40_23 TaxID=1618816 RepID=A0A0G0U4J5_9BACT	Parcubacteria group bacterium GW2011_GWA2_40_23	TRUE	0.4	688	5.39e-207				NA	NA	NA	NA					0	gene_9	cluster4500				3543	3364	4	21.5684	0	0	52.227	0	52.227	NA	NA	NA	NA	NA	NA	NA	NA	NA
DRAM only	11	19249	20679	-1	C	K07133	uncharacterized protein	K2GBX4_9BACT	UniRef90_K2GBX4 AAA domain-containing protein n=2 Tax=Bacteria TaxID=2 RepID=K2GBX4_9BACT	Bacteria	FALSE	0.252	140	6.41e-31				NA	NA	NA	NA	AAA domain [PF13173.9]				0	gene_10	cluster2232	K07133	K07133		1431	1252	7	101.416	5	67.626	245.575	252.907	252.907	NA	NA	NA	NA	NA	NA	NA	NA	NA
DRAM only	12	21145	22176	1	B	K00558	DNA (cytosine-5)-methyltransferase 1 [EC:2.1.1.37]	A0A2A4IL88_9SPIR	UniRef90_A0A2A4IL88 Cytosine-specific methyltransferase n=1 Tax=Brachyspira sp. G79 TaxID=1358104 RepID=A0A2A4IL88_9SPIR	Brachyspira sp. G79	TRUE	0.596	392	1.87e-118				NA	NA	NA	NA	C-5 cytosine-specific DNA methylase [PF00145.20]	VOG02079	sp|P34877|MTSA_LACLC Type II methyltransferase M1.ScrFI; XhXp	Xh;Xp	0	gene_11	cluster765	K00558	K00558		1032	853	7	148.855	9	178.666	360.447	668.173	668.173	NA	NA	NA	NA	NA	NA	NA	NA	NA
both DRAM and RAST	13	22169	23833	1	B			A0A385SKH6_9BACT	UniRef90_A0A385SKH6 DNA mismatch repair protein n=1 Tax=Chryseolinea soli TaxID=2321403 RepID=A0A385SKH6_9BACT	Chryseolinea soli	TRUE	0.572	598	8.22e-186				NA	NA	NA	NA	Histidine kinase-; DNA gyrase B-; and HSP90-like ATPase [PF13589.9]				0	gene_12	cluster6248				1665	1486	8	97.6529	19	216.512	236.463	809.709	809.709	NODE_1_length_446226_cov_50.001397	fig|6666666.503569.peg.13	peg	NODE_1_length_446226_cov_50.001397_22169_23833	22169	23833	+	Heat shock protein G homolog	NA
DRAM only	14	24700	24918	-1	E						NA	NA	NA	NA				NA	NA	NA	NA					0	gene_13	cluster2892				219	41.1625	0	0	0	0	0	0	0	NA	NA	NA	NA	NA	NA	NA	NA	NA
DRAM only	15	24908	25564	-1	C			A0A0T7SC38_9MOLU	UniRef90_A0A0T7SC38 Uncharacterized protein n=1 Tax=endosymbiont DhMRE of Dentiscutata heterogama TaxID=1609546 RepID=A0A0T7SC38_9MOLU	endosymbiont DhMRE of Dentiscutata heterogama	FALSE	0.48	190	4.18e-51				NA	NA	NA	NA					0	gene_14	cluster2357				657	478	1	37.9478	2	70.8517	91.8891	264.97	264.97	NA	NA	NA	NA	NA	NA	NA	NA	NA
DRAM only	16	25566	26630	-1	C			A0A0T7SBU0_9MOLU	UniRef90_A0A0T7SBU0 Type I restriction-modification system methyltransferase subunit n=1 Tax=endosymbiont DhMRE of Dentiscutata heterogama TaxID=1609546 RepID=A0A0T7SBU0_9MOLU	endosymbiont DhMRE of Dentiscutata heterogama	FALSE	0.512	301	6.66e-87				NA	NA	NA	NA	N-6 DNA Methylase [PF02384.19]	VOG04010	REFSEQ DNA methyltransferase; Xu	Xu	0	gene_15	cluster1447				1065	886	13	266.148	16	305.798	644.467	1143.62	1143.62	NA	NA	NA	NA	NA	NA	NA	NA	NA
DRAM only	17	26746	27027	-1	C			A0A7V1HBC0_9BACT	UniRef90_A0A7V1HBC0 GIY-YIG domain-containing protein n=1 Tax=Candidatus Aminicenantes bacterium TaxID=2052149 RepID=A0A7V1HBC0_9BACT	Candidatus Aminicenantes bacterium	FALSE	0.395	65	7.96e-10				NA	NA	NA	NA					0	gene_16	cluster2261				282	103	11	1937.18	14	2301.65	4690.81	8607.69	8607.69	NA	NA	NA	NA	NA	NA	NA	NA	NA
both DRAM and RAST	18	27441	27788	-1	E						NA	NA	NA	NA				NA	NA	NA	NA					0	gene_17	cluster6246				348	169	17	1824.64	66	6613.1	4418.29	24731.6	24731.6	NODE_1_length_446226_cov_50.001397	fig|6666666.503569.peg.16	peg	NODE_1_length_446226_cov_50.001397_27788_27441	27788	27441	-	hypothetical protein	NA
both DRAM and RAST	19	28217	30103	-1	C			A0A6J3V875_HELPX	UniRef90_A0A6J3V875 RloF n=1 Tax=Helicobacter pylori TaxID=210 RepID=A0A6J3V875_HELPX	Helicobacter pylori	FALSE	0.241	108	5.69e-20				NA	NA	NA	NA	Protein of unknown function DUF262 [PF03235.17]; Protein of unknown function (DUF1524) [PF07510.14]				0	gene_18	cluster2892				1887	1708	1	10.62	0	0	25.7159	0	25.7159	NODE_1_length_446226_cov_50.001397	fig|6666666.503569.peg.17	peg	NODE_1_length_446226_cov_50.001397_30103_28217	30103	28217	-	hypothetical protein	NA
both DRAM and RAST	20	30386	30877	-1	C			A0A0T7SBU0_9MOLU	UniRef90_A0A0T7SBU0 Type I restriction-modification system methyltransferase subunit n=1 Tax=endosymbiont DhMRE of Dentiscutata heterogama TaxID=1609546 RepID=A0A0T7SBU0_9MOLU	endosymbiont DhMRE of Dentiscutata heterogama	FALSE	0.443	129	6.59e-31				NA	NA	NA	NA					0	gene_19	cluster5546				492	313	2	115.904	0	0	280.657	0	280.657	NODE_1_length_446226_cov_50.001397	fig|6666666.503569.peg.18	peg	NODE_1_length_446226_cov_50.001397_30880_30386	30880	30386	-	hypothetical protein	NA
both DRAM and RAST	21	30892	31449	-1	C			A0A0T7SBU0_9MOLU	UniRef90_A0A0T7SBU0 Type I restriction-modification system methyltransferase subunit n=1 Tax=endosymbiont DhMRE of Dentiscutata heterogama TaxID=1609546 RepID=A0A0T7SBU0_9MOLU	endosymbiont DhMRE of Dentiscutata heterogama	FALSE	0.598	157	4.39e-40				NA	NA	NA	NA		VOG04010	REFSEQ DNA methyltransferase; Xu	Xu	0	gene_20	cluster5547				558	379	4	191.441	0	0	463.567	0	463.567	NODE_1_length_446226_cov_50.001397	fig|6666666.503569.peg.19	peg	NODE_1_length_446226_cov_50.001397_31449_30892	31449	30892	-	Transcriptional regulator	NA
both DRAM and RAST	22	31561	31842	-1	C			A0A944R0V6_9BACT	UniRef90_A0A944R0V6 Uncharacterized protein n=1 Tax=Candidatus Cloacimonetes bacterium TaxID=2030808 RepID=A0A944R0V6_9BACT	Candidatus Cloacimonetes bacterium	FALSE	0.451	74	7.45e-13				NA	NA	NA	NA	GIY-YIG catalytic domain [PF01541.27]				0	gene_21	cluster2261				282	103	13	2289.39	0	0	5543.67	0	5543.67	NODE_1_length_446226_cov_50.001397	fig|6666666.503569.peg.20	peg	NODE_1_length_446226_cov_50.001397_31842_31561	31842	31561	-	hypothetical protein	NA
DRAM only	23	32401	32730	-1	C			A0A932GSK1_9BACT	UniRef90_A0A932GSK1 AAA family ATPase n=1 Tax=Parcubacteria group bacterium TaxID=2026774 RepID=A0A932GSK1_9BACT	Parcubacteria group bacterium	FALSE	0.55	76	1.61e-13				NA	NA	NA	NA					0	gene_22	cluster770	K07459	K07459		330	151	5	600.63	0	0	1454.4	0	1454.4	NA	NA	NA	NA	NA	NA	NA	NA	NA
DRAM only	24	32883	32999	-1	E						NA	NA	NA	NA				NA	NA	NA	NA					0	gene_23	cluster5545				117	6.00353	18	54385.1	0	0	0	0	0	NA	NA	NA	NA	NA	NA	NA	NA	NA
DRAM only	25	33206	33511	-1	C			A0A2M7Q7L6_9BACT	UniRef90_A0A2M7Q7L6 Globin family profile domain-containing protein n=1 Tax=Candidatus Wolfebacteria bacterium CG_4_10_14_0_8_um_filter_37_11 TaxID=1975062 RepID=A0A2M7Q7L6_9BACT	Candidatus Wolfebacteria bacterium CG_4_10_14_0_8_um_filter_37_11	FALSE	0.478	73	1.45e-12				NA	NA	NA	NA					0	gene_24	cluster770	K07459	K07459		306	127	0	0	0	0	0	0	0	NA	NA	NA	NA	NA	NA	NA	NA	NA
DRAM only	26	33501	33770	-1	E						NA	NA	NA	NA				NA	NA	NA	NA					0	gene_25	cluster770	K07459	K07459		270	91.0003	0	0	0	0	0	0	0	NA	NA	NA	NA	NA	NA	NA	NA	NA
DRAM only	27	33891	34184	-1	C			A0A7X3RQV6_9BACT	UniRef90_A0A7X3RQV6 AAA family ATPase n=1 Tax=Candidatus Dadabacteria bacterium TaxID=2080303 RepID=A0A7X3RQV6_9BACT	Candidatus Dadabacteria bacterium	FALSE	0.543	80	4.06e-15				NA	NA	NA	NA	AAA ATPase domain [PF13175.9]; AAA domain [PF13514.9]; AAA domain [PF13476.9]				0	gene_26	cluster770	K07459	K07459		294	115	0	0	0	0	0	0	0	NA	NA	NA	NA	NA	NA	NA	NA	NA
DRAM only	28	34940	35731	1	C			A0A5C8ZNA0_9GAMM	UniRef90_A0A5C8ZNA0 ABC-three component systems C-terminal domain-containing protein n=1 Tax=Parahaliea aestuarii TaxID=1852021 RepID=A0A5C8ZNA0_9GAMM	Parahaliea aestuarii	FALSE	0.417	183	9.34e-48				NA	NA	NA	NA	C-terminal domain 10 of the ABC-three component (ABC-3C) systems [PF20275.1]				0	gene_27	cluster5548				792	613	3	88.7718	0	0	214.957	0	214.957	NA	NA	NA	NA	NA	NA	NA	NA	NA
both DRAM and RAST	29	35721	35954	1	C			UPI000B529EEC	UniRef90_UPI000B529EEC hypothetical protein n=1 Tax=Zobellia sp. OII3 TaxID=2034520 RepID=UPI000B529EEC	Zobellia sp. OII3	FALSE	0.48	70	6.28e-12				NA	NA	NA	NA	ABC-three component (ABC-3C) system Middle Component 6 [PF20293.1]				0	gene_28	cluster1068				234	55.1953	0	0	0	0	0	0	0	NODE_1_length_446226_cov_50.001397	fig|6666666.503569.peg.21	peg	NODE_1_length_446226_cov_50.001397_35721_35954	35721	35954	+	hypothetical protein	NA
both DRAM and RAST	30	35945	37663	1	B			A0A5E5Q9Y0_9GAMM	UniRef90_A0A5E5Q9Y0 DUF2326 domain-containing protein n=1 Tax=uncultured Gammaproteobacteria bacterium TaxID=86473 RepID=A0A5E5Q9Y0_9GAMM	uncultured Gammaproteobacteria bacterium	TRUE	0.456	470	1.48e-141				NA	NA	NA	NA	Uncharacterised protein conserved in bacteria (DUF2326) [PF10088.12]				0	gene_29	cluster892				1719	1540	8	94.2287	0	0	228.171	0	228.171	NODE_1_length_446226_cov_50.001397	fig|6666666.503569.peg.22	peg	NODE_1_length_446226_cov_50.001397_35945_37663	35945	37663	+	ATPase involved in DNA repair	NA
both DRAM and RAST	31	37741	40080	-1	B	K01156	type III restriction enzyme [EC:3.1.21.5]	A0A2M8F140_9BACT	UniRef90_A0A2M8F140 Helicase ATP-binding domain-containing protein n=2 Tax=Patescibacteria group TaxID=1783273 RepID=A0A2M8F140_9BACT	Patescibacteria group	TRUE	0.702	1096	0				NA	NA	NA	NA	Type III restriction enzyme; res subunit [PF04851.18]				0	gene_30	cluster487	K01156	K01156		2340	2161	7	58.7567	0	0	142.277	0	142.277	NODE_1_length_446226_cov_50.001397	fig|6666666.503569.peg.23	peg	NODE_1_length_446226_cov_50.001397_40080_37741	40080	37741	-	hypothetical protein	NA
both DRAM and RAST	32	40070	41815	-1	B	K07316	adenine-specific DNA-methyltransferase [EC:2.1.1.72]	A0A1G2P7C8_9BACT	UniRef90_A0A1G2P7C8 DNA methylase N-4/N-6 domain-containing protein n=3 Tax=Patescibacteria group TaxID=1783273 RepID=A0A1G2P7C8_9BACT	Patescibacteria group	TRUE	0.782	923	1.19e-297				NA	NA	NA	NA	DNA methylase [PF01555.21]	VOG00086	sp|P14243|MTC9_CITFR Type II methyltransferase M.Cfr9I; XhXp	Xh;Xp	0	gene_31	cluster360	K07316	K07316		1746	1567	14	162.059	0	0	392.42	0	392.42	NODE_1_length_446226_cov_50.001397	fig|6666666.503569.peg.24	peg	NODE_1_length_446226_cov_50.001397_41815_40070	41815	40070	-	Type III restriction-modification system methylation subunit (EC 2.1.1.72)	NA
both DRAM and RAST	33	42302	43453	-1	C	K04095	cell filamentation protein; protein adenylyltransferase [EC:2.7.7.108]	A0A1F3E8H8_9BACT	UniRef90_A0A1F3E8H8 Addiction module protein n=2 Tax=Bacteroidota TaxID=976 RepID=A0A1F3E8H8_9BACT	Bacteroidota	FALSE	0.27	72	2.12e-09				NA	NA	NA	NA	Fic/DOC family [PF02661.21]				0	gene_32	cluster7820	K04095	K04095		1152	973	2	37.2848	1	17.4034	90.2837	65.0851	90.2837	NODE_1_length_446226_cov_50.001397	fig|6666666.503569.peg.25	peg	NODE_1_length_446226_cov_50.001397_43501_42302	43501	42302	-	hypothetical protein	NA
both DRAM and RAST	34	44204	44482	-1	C			A0A7J2RF72_9ARCH	UniRef90_A0A7J2RF72 GIY-YIG domain-containing protein n=2 Tax=root TaxID=1 RepID=A0A7J2RF72_9ARCH	root	FALSE	0.388	60	3.43e-08				NA	NA	NA	NA	GIY-YIG catalytic domain [PF01541.27]				0	gene_33	cluster2261				279	100	96	17413.5	74	12530.8	42166.1	46862.6	46862.6	NODE_1_length_446226_cov_50.001397	fig|6666666.503569.peg.27	peg	NODE_1_length_446226_cov_50.001397_44482_44204	44482	44204	-	hypothetical protein	NA
DRAM only	35	45116	46513	-1	C	K07133	uncharacterized protein	UPI001E4C954D	UniRef90_UPI001E4C954D ATP-binding protein n=1 Tax=Planococcus lenghuensis TaxID=2213202 RepID=UPI001E4C954D	Planococcus lenghuensis	FALSE	0.254	145	1.51e-32				NA	NA	NA	NA	AAA domain [PF13173.9]				0	gene_34	cluster2232	K07133	K07133		1398	1219	3	44.6408	0	0	108.096	0	108.096	NA	NA	NA	NA	NA	NA	NA	NA	NA
both DRAM and RAST	36	47663	49411	-1	C			V6SKU9_9FLAO	UniRef90_V6SKU9 AAA domain-containing protein n=1 Tax=Flavobacterium limnosediminis JC2902 TaxID=1341181 RepID=V6SKU9_9FLAO	Flavobacterium limnosediminis JC2902	FALSE	0.359	355	4.96e-102				NA	NA	NA	NA	AAA ATPase domain [PF13175.9]; AAA domain [PF13476.9]; RecF/RecN/SMC N terminal domain [PF02463.22]; AAA domain; putative AbiEii toxin; Type IV TA system [PF13304.9]				0	gene_35	cluster770	K07459	K07459		1749	1570	12	138.642	2.40817	25.9738	335.716	97.1365	335.716	NODE_1_length_446226_cov_50.001397	fig|6666666.503569.peg.29	peg	NODE_1_length_446226_cov_50.001397_49234_47663	49234	47663	-	hypothetical protein	NA
both DRAM and RAST	37	49938	50978	-1	C			V6SKU9_9FLAO	UniRef90_V6SKU9 AAA domain-containing protein n=1 Tax=Flavobacterium limnosediminis JC2902 TaxID=1341181 RepID=V6SKU9_9FLAO	Flavobacterium limnosediminis JC2902	FALSE	0.453	282	2.26e-80				NA	NA	NA	NA	AAA ATPase domain [PF13175.9]; AAA domain; putative AbiEii toxin; Type IV TA system [PF13304.9]				0	gene_36	cluster770	K07459	K07459		1041	862	6	126.258	1	19.6445	305.729	73.4663	305.729	NODE_1_length_446226_cov_50.001397	fig|6666666.503569.peg.30	peg	NODE_1_length_446226_cov_50.001397_50978_49938	50978	49938	-	M. jannaschii predicted coding region MJECL43	NA
both DRAM and RAST	38	50978	51742	-1	C			A0A1G2U7U3_9BACT	UniRef90_A0A1G2U7U3 AAA domain-containing protein n=1 Tax=Candidatus Zambryskibacteria bacterium RIFCSPLOWO2_01_FULL_47_14 TaxID=1802763 RepID=A0A1G2U7U3_9BACT	Candidatus Zambryskibacteria bacterium RIFCSPLOWO2_01_FULL_47_14	FALSE	0.268	93	2.71e-17				NA	NA	NA	NA	AAA ATPase domain [PF13175.9]; AAA domain [PF13476.9]; RecF/RecN/SMC N terminal domain [PF02463.22]				0	gene_37	cluster770	K07459	K07459		765	586	2	61.908	0	0	149.908	0	149.908	NODE_1_length_446226_cov_50.001397	fig|6666666.503569.peg.31	peg	NODE_1_length_446226_cov_50.001397_51742_50978	51742	50978	-	hypothetical protein	NA
DRAM only	39	52296	54095	-1	B			A0A2M7Q7L6_9BACT	UniRef90_A0A2M7Q7L6 Globin family profile domain-containing protein n=1 Tax=Candidatus Wolfebacteria bacterium CG_4_10_14_0_8_um_filter_37_11 TaxID=1975062 RepID=A0A2M7Q7L6_9BACT	Candidatus Wolfebacteria bacterium CG_4_10_14_0_8_um_filter_37_11	TRUE	0.427	458	4.76e-137				NA	NA	NA	NA	AAA ATPase domain [PF13175.9]; AAA domain; putative AbiEii toxin; Type IV TA system [PF13304.9]; Overcoming lysogenization defect protein-like; TOPRIM domain [PF20469.1]				0	gene_38	cluster770	K07459	K07459		1800	1621	11	123.09	0	0	298.058	0	298.058	NA	NA	NA	NA	NA	NA	NA	NA	NA
DRAM only	40	54221	54580	-1	E						NA	NA	NA	NA				NA	NA	NA	NA					0	gene_39	cluster2893				360	181	3	300.647	0	0	728.005	0	728.005	NA	NA	NA	NA	NA	NA	NA	NA	NA
DRAM only	41	54589	55104	-1	D						NA	NA	NA	NA				NA	NA	NA	NA	Protein of unknown function (DUF4065) [PF13274.9]	VOG01332	sp|A0A0H3CCP8|SOCA_CAUVN Antitoxin SocA; Xu	Xu	0	gene_40	cluster842				516	337	6	322.95	0	0	782.011	0	782.011	NA	NA	NA	NA	NA	NA	NA	NA	NA
DRAM only	42	55813	56112	1	E						NA	NA	NA	NA				NA	NA	NA	NA					0	gene_41	cluster8999				300	121	0	0	4	559.787	0	2093.49	2093.49	NA	NA	NA	NA	NA	NA	NA	NA	NA
DRAM only	43	56153	56671	-1	E						NA	NA	NA	NA				NA	NA	NA	NA					0	gene_42	cluster2894				519	340	10	533.501	12	597.655	1291.85	2235.1	2235.1	NA	NA	NA	NA	NA	NA	NA	NA	NA
DRAM only	44	57563	57865	-1	E						NA	NA	NA	NA				NA	NA	NA	NA					0	gene_43	cluster2893				303	124	0	0	0	0	0	0	0	NA	NA	NA	NA	NA	NA	NA	NA	NA
DRAM only	45	58349	59074	-1	E						NA	NA	NA	NA				NA	NA	NA	NA					0	gene_44	cluster2894				726	547	59	1956.5	5	154.786	4737.59	578.867	4737.59	NA	NA	NA	NA	NA	NA	NA	NA	NA
DRAM only	46	59483	63925	-1	B			A0A2W6ZWI1_9CYAN	UniRef90_A0A2W6ZWI1 RAP domain-containing protein n=1 Tax=Leptolyngbya sp. TaxID=47254 RepID=A0A2W6ZWI1_9CYAN	Leptolyngbya sp.	TRUE	0.265	565	2.6e-162				NA	NA	NA	NA	REase_MTES_1575 [PF18741.4]; AAA domain [PF13087.9]; AAA domain [PF13086.9]; Protein of unknown function (DUF4011) [PF13195.9]; AAA domain [PF13604.9]; Protein of unknown function (DUF559) [PF04480.15]				0	gene_45	cluster580				4443	4264	24	102.096	24	95.3108	247.222	356.442	356.442	NA	NA	NA	NA	NA	NA	NA	NA	NA
both DRAM and RAST	47	64415	65341	-1	B	K01155	type II restriction enzyme [EC:3.1.21.4]	A0A7V1JEJ3_9BACT	UniRef90_A0A7V1JEJ3 Type-2 restriction enzyme n=1 Tax=bacterium TaxID=1869227 RepID=A0A7V1JEJ3_9BACT	bacterium	TRUE	0.718	445	1.05e-137				NA	NA	NA	NA	DpnII restriction endonuclease [PF04556.15]				0	gene_46	cluster843	K01155	K01155		927	748	5	121.25	0	0	293.602	0	293.602	NODE_1_length_446226_cov_50.001397	fig|6666666.503569.peg.33	peg	NODE_1_length_446226_cov_50.001397_65341_64415	65341	64415	-	Type II restriction enzyme MjaIII (EC 3.1.21.4)	NA
both DRAM and RAST	48	65351	66193	-1	B	K00571	site-specific DNA-methyltransferase (adenine-specific) [EC:2.1.1.72]	A0A7V1JEV4_9BACT	UniRef90_A0A7V1JEV4 Methyltransferase n=1 Tax=bacterium TaxID=1869227 RepID=A0A7V1JEV4_9BACT	bacterium	TRUE	0.826	479	9.51e-150				NA	NA	NA	NA	DNA methylase [PF01555.21]	VOG00086	sp|P14243|MTC9_CITFR Type II methyltransferase M.Cfr9I; XhXp	Xh;Xp	0	gene_47	cluster511	K00571 K07319	K00571		843	664	10	273.178	0	0	661.49	0	661.49	NODE_1_length_446226_cov_50.001397	fig|6666666.503569.peg.34	peg	NODE_1_length_446226_cov_50.001397_66193_65351	66193	65351	-	DNA modification methyltransferase (EC 2.1.1.-)	NA
both DRAM and RAST	49	66352	68133	-1	C			UPI000D3E1B63	UniRef90_UPI000D3E1B63 AIPR family protein n=1 Tax=Priestia megaterium TaxID=1404 RepID=UPI000D3E1B63	Priestia megaterium	FALSE	0.215	78	6.33e-11				NA	NA	NA	NA	AIPR protein [PF10592.12]				0	gene_48	cluster7165				1782	1603	18	203.682	0	0	493.208	0	493.208	NODE_1_length_446226_cov_50.001397	fig|6666666.503569.peg.35	peg	NODE_1_length_446226_cov_50.001397_68133_66352	68133	66352	-	hypothetical protein	NA
both DRAM and RAST	50	68850	69587	-1	C			A0A2W4IMQ1_9BACT	UniRef90_A0A2W4IMQ1 DUF4145 domain-containing protein n=1 Tax=candidate division SR1 bacterium TaxID=2044938 RepID=A0A2W4IMQ1_9BACT	candidate division SR1 bacterium	FALSE	0.409	173	8.72e-45				NA	NA	NA	NA					0	gene_49	cluster4409				738	559	5	162.245	0	0	392.87	0	392.87	NODE_1_length_446226_cov_50.001397	fig|6666666.503569.peg.38	peg	NODE_1_length_446226_cov_50.001397_69587_68850	69587	68850	-	hypothetical protein	NA
DRAM only	51	69941	70447	-1	C			A0A938AQ76_UNCCH	UniRef90_A0A938AQ76 Uncharacterized protein n=1 Tax=Chloroflexi bacterium TaxID=2026724 RepID=A0A938AQ76_UNCCH	Chloroflexi bacterium	FALSE	0.596	190	9.41e-52				NA	NA	NA	NA	Family of unknown function (DUF6467) [PF20071.2]				0	gene_50	cluster1938				507	328	0	0	0	0	0	0	0	NA	NA	NA	NA	NA	NA	NA	NA	NA
DRAM only	52	72522	73160	1	C			A0A382LEN4_9ZZZZ	UniRef90_A0A382LEN4 Uncharacterized protein (Fragment) n=1 Tax=marine metagenome TaxID=408172 RepID=A0A382LEN4_9ZZZZ	marine metagenome	FALSE	0.608	73	7.68e-11				NA	NA	NA	NA					0	gene_51	cluster9440				639	460	957.812	37769.1	746.482	27479.6	0	0	0	NA	NA	NA	NA	NA	NA	NA	NA	NA
both DRAM and RAST	53	74553	75311	-1	C			A0A7C5DUH3_9BACT	UniRef90_A0A7C5DUH3 PD-(D/E)XK endonuclease-like domain-containing protein n=1 Tax=Candidatus Parcubacteria bacterium TaxID=2762014 RepID=A0A7C5DUH3_9BACT	Candidatus Parcubacteria bacterium	FALSE	0.681	333	8.22e-100				NA	NA	NA	NA	PD-(D/E)XK nuclease superfamily [PF12705.10]				0	gene_52	cluster4501				759	580	16	500.387	16	467.133	1211.67	1746.98	1746.98	NODE_1_length_446226_cov_50.001397	fig|6666666.503569.peg.40	peg	NODE_1_length_446226_cov_50.001397_75311_74553	75311	74553	-	hypothetical protein	NA
both DRAM and RAST	54	75648	76526	-1	C			A0A2E5U1Q9_UNCCH	UniRef90_A0A2E5U1Q9 Riboflavin biosynthesis protein n=1 Tax=Chloroflexi bacterium TaxID=2026724 RepID=A0A2E5U1Q9_UNCCH	Chloroflexi bacterium	FALSE	0.233	87	5.8e-15				NA	NA	NA	NA	Riboflavin kinase [PF01687.20]				0	gene_53	cluster352	K11753	K11753		879	700	7	181.39	2	48.3816	439.229	180.937	439.229	NODE_1_length_446226_cov_50.001397	fig|6666666.503569.peg.42	peg	NODE_1_length_446226_cov_50.001397_76526_75648	76526	75648	-	Riboflavin kinase (EC 2.7.1.26) / FMN adenylyltransferase (EC 2.7.7.2)	NA
both DRAM and RAST	55	76867	78717	-1	B	K02519	translation initiation factor IF-2	A0A6P1LHS9_MALIO	UniRef90_A0A6P1LHS9 Translation initiation factor IF-2 n=2 Tax=Malacoplasma iowae TaxID=2116 RepID=A0A6P1LHS9_MALIO	Malacoplasma iowae	TRUE	0.374	371	6.23e-107				NA	NA	NA	NA	Elongation factor Tu GTP binding domain [PF00009.30]; Translation-initiation factor 2 [PF11987.11]; Ras family [PF00071.25]; 50S ribosome-binding GTPase [PF01926.26]	VOG01025	sp|P15170|ERF3A_HUMAN Eukaryotic peptide chain release factor GTP-binding subunit ERF3A; Xh	Xh	0	gene_54	cluster42	K02519	K02519		1851	1672	34	368.856	34	344.343	893.17	1287.77	1287.77	NODE_1_length_446226_cov_50.001397	fig|6666666.503569.peg.44	peg	NODE_1_length_446226_cov_50.001397_78717_76867	78717	76867	-	Translation initiation factor 2	NA
both DRAM and RAST	56	78764	79927	-1	C	K02600	transcription termination/antitermination protein NusA	A0A972EG58_UNCFI	UniRef90_A0A972EG58 Transcription termination/antitermination protein NusA n=1 Tax=Firmicutes bacterium TaxID=1879010 RepID=A0A972EG58_UNCFI	Firmicutes bacterium	FALSE	0.406	245	3.05e-67				NA	NA	NA	NA	NusA-like KH domain [PF13184.9]; NusA N-terminal domain [PF08529.14]				0	gene_55	cluster31	K02600	K02600		1164	985	69	1270.65	56	962.72	3076.83	3600.37	3600.37	NODE_1_length_446226_cov_50.001397	fig|6666666.503569.peg.45	peg	NODE_1_length_446226_cov_50.001397_79927_78764	79927	78764	-	Transcription termination protein NusA	NA
both DRAM and RAST	57	79992	84050	-1	B	K03763	DNA polymerase III subunit alpha; Gram-positive type [EC:2.7.7.7]	A0A846TS17_9MOLU	UniRef90_A0A846TS17 DNA polymerase III PolC-type n=2 Tax=Spiroplasma platyhelix TaxID=301585 RepID=A0A846TS17_9MOLU	Spiroplasma platyhelix	TRUE	0.431	906	8.84e-279				NA	NA	NA	NA	Bacterial DNA polymerase III alpha NTPase domain [PF07733.15]; Exonuclease [PF00929.27]; Bacterial DNA polymerase III alpha subunit finger domain [PF17657.4]; Helix-hairpin-helix motif [PF14579.9]; PHP domain [PF02811.22]	VOG00039	sp|P04536|EXOD_BPT4 Exodeoxyribonuclease; Xu	Xu	0	gene_56	cluster65	K02342 K03763	K03763		4059	3880	32	149.6	52	226.945	362.251	848.727	848.727	NODE_1_length_446226_cov_50.001397	fig|6666666.503569.peg.46	peg	NODE_1_length_446226_cov_50.001397_84290_79992	84290	79992	-	DNA polymerase III alpha subunit (EC 2.7.7.7)	NA
both DRAM and RAST	58	84321	84869	-1	C	K02838	ribosome recycling factor	UPI000497A88C	UniRef90_UPI000497A88C ribosome recycling factor n=1 Tax=Mycoplasma simbae TaxID=36744 RepID=UPI000497A88C	Mycoplasma simbae	FALSE	0.296	70	2.22e-10				NA	NA	NA	NA	Ribosome recycling factor [PF01765.22]				0	gene_57	cluster86	K02838	K02838		549	370	21	1029.51	16	732.262	2492.92	2738.51	2738.51	NODE_1_length_446226_cov_50.001397	fig|6666666.503569.peg.47	peg	NODE_1_length_446226_cov_50.001397_84869_84321	84869	84321	-	Ribosome recycling factor	NA
both DRAM and RAST	59	84856	85578	-1	C	K09903	uridylate kinase [EC:2.7.4.22]	UPI000A00D383	UniRef90_UPI000A00D383 UMP kinase n=1 Tax=Mycoplasma elephantis TaxID=114882 RepID=UPI000A00D383	Mycoplasma elephantis	FALSE	0.432	184	1.11e-48				NA	NA	NA	NA	Amino acid kinase family [PF00696.31]				0	gene_58	cluster137	K09903	K09903		723	544	13	433.469	8	249.023	1049.63	931.294	1049.63	NODE_1_length_446226_cov_50.001397	fig|6666666.503569.peg.48	peg	NODE_1_length_446226_cov_50.001397_85572_84856	85572	84856	-	Uridine monophosphate kinase (EC 2.7.4.22)	NA
both DRAM and RAST	60	85580	86269	-1	E						NA	NA	NA	NA				NA	NA	NA	NA					0	gene_59	cluster1991			Oceanoplasmataceae only	690	511	30	1064.91	13	430.795	2578.64	1611.08	2578.64	NODE_1_length_446226_cov_50.001397	fig|6666666.503569.peg.49	peg	NODE_1_length_446226_cov_50.001397_86269_85580	86269	85580	-	hypothetical protein	NA
both DRAM and RAST	61	86274	87110	-1	C	K02357	elongation factor Ts	A0A7V6ISN0_9MOLU	UniRef90_A0A7V6ISN0 Elongation factor Ts n=1 Tax=Acholeplasmataceae bacterium TaxID=1898209 RepID=A0A7V6ISN0_9MOLU	Acholeplasmataceae bacterium	FALSE	0.403	184	6.33e-48				NA	NA	NA	NA	Elongation factor TS [PF00889.22]				0	gene_60	cluster168	K02357 K09903	K02357		837	658	29	799.441	25	643.372	1935.82	2406.08	2406.08	NODE_1_length_446226_cov_50.001397	fig|6666666.503569.peg.50	peg	NODE_1_length_446226_cov_50.001397_87110_86274	87110	86274	-	Translation elongation factor Ts	NA
both DRAM and RAST	62	87110	87940	-1	C	K02967	small subunit ribosomal protein S2	R7GK34_9FIRM	UniRef90_R7GK34 30S ribosomal protein S2 n=7 Tax=Coprobacillaceae TaxID=2810280 RepID=R7GK34_9FIRM	Coprobacillaceae	FALSE	0.443	169	6.11e-43				NA	NA	NA	NA	Ribosomal protein S2 [PF00318.23]				0	gene_61	cluster48	K02967	K02967		831	652	29	806.797	30	779.151	1953.63	2913.86	2913.86	NODE_1_length_446226_cov_50.001397	fig|6666666.503569.peg.51	peg	NODE_1_length_446226_cov_50.001397_87940_87110	87940	87110	-	SSU ribosomal protein S2p (SAe)	NA
both DRAM and RAST	63	87959	90061	-1	B	K03168	DNA topoisomerase I [EC:5.6.2.1]	A0A415RSR0_9FIRM	UniRef90_A0A415RSR0 DNA topoisomerase 1 n=2 Tax=Erysipelotrichales TaxID=526525 RepID=A0A415RSR0_9FIRM	Erysipelotrichales	TRUE	0.431	526	1.79e-158				NA	NA	NA	NA	DNA topoisomerase [PF01131.23]; Toprim domain [PF01751.25]; Topoisomerase DNA binding C4 zinc finger [PF01396.22]	VOG09241	sp|Q5UQB5|TOP1P_MIMIV DNA topoisomerase 1 type prokaryotic; XhXs	Xh;Xs	0	gene_62	cluster78	K03168	K03168		2103	1924	36	339.4	29	255.235	821.844	954.525	954.525	NODE_1_length_446226_cov_50.001397	fig|6666666.503569.peg.52	peg	NODE_1_length_446226_cov_50.001397_90070_87959	90070	87959	-	DNA topoisomerase I (EC 5.99.1.2)	NA
both DRAM and RAST	64	90090	90620	-1	D						NA	NA	NA	NA				NA	NA	NA	NA	Ribosomal L28 family [PF00830.22]				0	gene_63	cluster216	K02902	K02902		531	352	22	1133.69	16	769.707	2745.19	2878.54	2878.54	NODE_1_length_446226_cov_50.001397	fig|6666666.503569.peg.53	peg	NODE_1_length_446226_cov_50.001397_90620_90090	90620	90090	-	hypothetical protein	NA
both DRAM and RAST	65	90643	91827	-1	B	K02358	elongation factor Tu	A0A3D5XTC1_9FIRM	UniRef90_A0A3D5XTC1 Elongation factor Tu n=2 Tax=Erysipelotrichaceae bacterium TaxID=2049044 RepID=A0A3D5XTC1_9FIRM	Erysipelotrichaceae bacterium	TRUE	0.761	611	2.56e-193				NA	NA	NA	NA	Elongation factor Tu GTP binding domain [PF00009.30]; Elongation factor Tu C-terminal domain [PF03143.20]; Elongation factor Tu domain 2 [PF03144.28]	VOG01025	sp|P15170|ERF3A_HUMAN Eukaryotic peptide chain release factor GTP-binding subunit ERF3A; Xh	Xh	0	gene_64	cluster81	K02358	K02358		1185	1006	238	4291.34	180	3029.86	10391.3	11331	11331	NODE_1_length_446226_cov_50.001397	fig|6666666.503569.peg.54	peg	NODE_1_length_446226_cov_50.001397_91827_90643	91827	90643	-	Translation elongation factor Tu	NA
both DRAM and RAST	66	91895	93301	-1	C	K01255	leucyl aminopeptidase [EC:3.4.11.1]	R4UJY4_9MOLU	UniRef90_R4UJY4 Leucyl aminopeptidase n=2 Tax=Spiroplasma TaxID=2132 RepID=R4UJY4_9MOLU	Spiroplasma	FALSE	0.429	347	8.8e-101	MER0510626	M17	MER0510626 - family M17 unassigned peptidases (Spiroplasma syrphidicola) [M17.UPW]#M17#{peptidase unit: 53-446}~source YP_008026981~	FALSE	0.472	334	7.12e-99	Cytosol aminopeptidase family; catalytic domain [PF00883.24]				0	gene_65	cluster6	K01255	K01255		1407	1228	58	856.729	52	717.056	2074.54	2681.64	2681.64	NODE_1_length_446226_cov_50.001397	fig|6666666.503569.peg.55	peg	NODE_1_length_446226_cov_50.001397_93301_91895	93301	91895	-	Cytosol aminopeptidase PepA (EC 3.4.11.1)	NA
both DRAM and RAST	67	93474	94595	-1	E						NA	NA	NA	NA				NA	NA	NA	NA					0	gene_66	cluster4691				1122	943	15	288.532	2	35.9142	698.669	134.312	698.669	NODE_1_length_446226_cov_50.001397	fig|6666666.503569.peg.56	peg	NODE_1_length_446226_cov_50.001397_94595_93474	94595	93474	-	hypothetical protein	NA
both DRAM and RAST	68	94808	95020	1	D						NA	NA	NA	NA				NA	NA	NA	NA	Thioredoxin [PF00085.23]				0	gene_67	cluster2445				213	36.0583	7	3521.33	1	469.616	8526.76	1756.26	8526.76	NODE_1_length_446226_cov_50.001397	fig|6666666.503569.peg.57	peg	NODE_1_length_446226_cov_50.001397_94718_95020	94718	95020	+	hypothetical protein	NA
both DRAM and RAST	69	94998	95828	1	C			A0A7X9CPS5_9FIRM	UniRef90_A0A7X9CPS5 HAD family phosphatase n=1 Tax=Tissierellia bacterium TaxID=2049431 RepID=A0A7X9CPS5_9FIRM	Tissierellia bacterium	FALSE	0.277	109	1.69e-22				NA	NA	NA	NA	haloacid dehalogenase-like hydrolase [PF08282.15]; Sucrose-6F-phosphate phosphohydrolase [PF05116.16]				0	gene_68	cluster546	K21064	K21064		831	652	24	667.694	10	259.717	1616.8	971.287	1616.8	NODE_1_length_446226_cov_50.001397	fig|6666666.503569.peg.58	peg	NODE_1_length_446226_cov_50.001397_94998_95828	94998	95828	+	Hydrolase (HAD superfamily)	NA
both DRAM and RAST	70	96828	97670	1	C			A0A846TWF5_9MOLU	UniRef90_A0A846TWF5 HAD-IIB family hydrolase n=1 Tax=Spiroplasma platyhelix PALS-1 TaxID=1276218 RepID=A0A846TWF5_9MOLU	Spiroplasma platyhelix PALS-1	FALSE	0.273	109	1.88e-22				NA	NA	NA	NA	haloacid dehalogenase-like hydrolase [PF08282.15]				0	gene_69	cluster166	K21064	K21064		843	664	329	8987.56	10	255.023	21763	953.732	21763	NODE_1_length_446226_cov_50.001397	fig|6666666.503569.peg.60	peg	NODE_1_length_446226_cov_50.001397_96828_97670	96828	97670	+	Hydrolase (HAD superfamily)	NA
both DRAM and RAST	71	98060	98956	1	E						NA	NA	NA	NA				NA	NA	NA	NA					0	gene_70	cluster2262				897	718	2	50.5265	0	0	122.348	0	122.348	NODE_1_length_446226_cov_50.001397	fig|6666666.503569.peg.62	peg	NODE_1_length_446226_cov_50.001397_98060_98956	98060	98956	+	hypothetical protein	NA
both DRAM and RAST	72	99369	100748	1	B			A0A2E2TN24_9BACT	UniRef90_A0A2E2TN24 KAP NTPase domain-containing protein n=1 Tax=bacterium TaxID=1869227 RepID=A0A2E2TN24_9BACT	bacterium	TRUE	0.41	344	7.68e-100				NA	NA	NA	NA	KAP family P-loop domain [PF07693.17]				0	gene_71	cluster2263				1380	1201	3	45.3098	0	0	109.716	0	109.716	NODE_1_length_446226_cov_50.001397	fig|6666666.503569.peg.64	peg	NODE_1_length_446226_cov_50.001397_99369_100748	99369	100748	+	hypothetical protein	NA
both DRAM and RAST	73	101011	102120	-1	C	K07454	putative restriction endonuclease	UPI001EFC463D	UniRef90_UPI001EFC463D HNH endonuclease n=1 Tax=Vibrio sp. Isolate25 TaxID=2908535 RepID=UPI001EFC463D	Vibrio sp. Isolate25	FALSE	0.432	105	4.43e-20				NA	NA	NA	NA					0	gene_72	cluster4898	K07454	K07454		1110	931	11	214.317	0	0	518.96	0	518.96	NODE_1_length_446226_cov_50.001397	fig|6666666.503569.peg.65	peg	NODE_1_length_446226_cov_50.001397_102120_101011	102120	101011	-	putative type II restriction endonuclease	NA
both DRAM and RAST	74	102125	103357	-1	B	K00558	DNA (cytosine-5)-methyltransferase 1 [EC:2.1.1.37]	A0A345DQP2_9MOLU	UniRef90_A0A345DQP2 Cytosine-specific methyltransferase n=1 Tax=Spiroplasma phoeniceum P40 TaxID=1276259 RepID=A0A345DQP2_9MOLU	Spiroplasma phoeniceum P40	TRUE	0.489	378	1.28e-112				NA	NA	NA	NA	C-5 cytosine-specific DNA methylase [PF00145.20]	VOG02079	sp|P34877|MTSA_LACLC Type II methyltransferase M1.ScrFI; XhXp	Xh;Xp	0	gene_73	cluster2328	K00558	K00558		1233	1054	21	361.404	0	0	875.126	0	875.126	NODE_1_length_446226_cov_50.001397	fig|6666666.503569.peg.66	peg	NODE_1_length_446226_cov_50.001397_103366_102125	103366	102125	-	DNA-cytosine methyltransferase (EC 2.1.1.37)	NA
both DRAM and RAST	75	103819	104244	1	E						NA	NA	NA	NA				NA	NA	NA	NA					0	gene_74	cluster2262				426	247	0	0	0	0	0	0	0	NODE_1_length_446226_cov_50.001397	fig|6666666.503569.peg.67	peg	NODE_1_length_446226_cov_50.001397_103819_104244	103819	104244	+	hypothetical protein	NA
both DRAM and RAST	76	104252	104566	1	E						NA	NA	NA	NA				NA	NA	NA	NA					0	gene_75	cluster2262				315	136	0	0	0	0	0	0	0	NODE_1_length_446226_cov_50.001397	fig|6666666.503569.peg.68	peg	NODE_1_length_446226_cov_50.001397_104288_104566	104288	104566	+	hypothetical protein	NA
both DRAM and RAST	77	104730	104984	1	C			A0A2E2TN24_9BACT	UniRef90_A0A2E2TN24 KAP NTPase domain-containing protein n=1 Tax=bacterium TaxID=1869227 RepID=A0A2E2TN24_9BACT	bacterium	FALSE	0.682	93	1.21e-19				NA	NA	NA	NA					0	gene_76	cluster2263				255	76.0064	0	0	0	0	0	0	0	NODE_1_length_446226_cov_50.001397	fig|6666666.503569.peg.70	peg	NODE_1_length_446226_cov_50.001397_104754_104984	104754	104984	+	hypothetical protein	NA
both DRAM and RAST	78	104984	106054	1	C			A0A2E2TN24_9BACT	UniRef90_A0A2E2TN24 KAP NTPase domain-containing protein n=1 Tax=bacterium TaxID=1869227 RepID=A0A2E2TN24_9BACT	bacterium	FALSE	0.387	233	2.21e-63				NA	NA	NA	NA	KAP family P-loop domain [PF07693.17]				0	gene_77	cluster2263				1071	892	1	20.3352	0	0	49.2409	0	49.2409	NODE_1_length_446226_cov_50.001397	fig|6666666.503569.peg.71	peg	NODE_1_length_446226_cov_50.001397_104984_106054	104984	106054	+	hypothetical protein	NA
both DRAM and RAST	79	106075	107640	1	B	K03427	type I restriction enzyme M protein [EC:2.1.1.72]	A0A2M7UHW6_9BACT	UniRef90_A0A2M7UHW6 site-specific DNA-methyltransferase (adenine-specific) n=1 Tax=Candidatus Peregrinibacteria bacterium CG_4_10_14_0_2_um_filter_43_11 TaxID=1974776 RepID=A0A2M7UHW6_9BACT	Candidatus Peregrinibacteria bacterium CG_4_10_14_0_2_um_filter_43_11	TRUE	0.762	794	2.87e-254				NA	NA	NA	NA	N-6 DNA Methylase [PF02384.19]; HsdM N-terminal domain [PF12161.11]; MmeI; DNA-methyltransferase domain [PF20473.1]; Methyltransferase small domain [PF05175.17]; Eco57I restriction-modification methylase [PF07669.14]; Putative RNA methylase family UPF0020 [PF01170.21]	VOG02142	REFSEQ putative DNA N6-adenine methyltransferase; Xu	Xu	0	gene_78	cluster116	K03427	K03427		1566	1387	18	235.402	32	390.68	570.017	1461.06	1461.06	NODE_1_length_446226_cov_50.001397	fig|6666666.503569.peg.72	peg	NODE_1_length_446226_cov_50.001397_106075_107640	106075	107640	+	Type I restriction-modification system; DNA-methyltransferase subunit M (EC 2.1.1.72)	NA
both DRAM and RAST	80	107645	108298	1	C	K01154	type I restriction enzyme; S subunit [EC:3.1.21.3]	A0A5M8P5U8_9HYPH	UniRef90_A0A5M8P5U8 Type I restriction modification DNA specificity domain-containing protein (Fragment) n=1 Tax=Candidatus Tokpelaia sp. TaxID=2233777 RepID=A0A5M8P5U8_9HYPH	Candidatus Tokpelaia sp.	FALSE	0.578	200	1.55e-54				NA	NA	NA	NA	Type I restriction modification DNA specificity domain [PF01420.22]				0	gene_79	cluster12	K01154 K03427	K01154		654	475	671	25623.8	852	30373.4	62047	113590	113590	NODE_1_length_446226_cov_50.001397	fig|6666666.503569.peg.73	peg	NODE_1_length_446226_cov_50.001397_107645_108298	107645	108298	+	Type I restriction-modification system; specificity subunit S (EC 3.1.21.3)	NA
both DRAM and RAST	81	108322	108846	1	C	K01154	type I restriction enzyme; S subunit [EC:3.1.21.3]	UPI001BE113D0	UniRef90_UPI001BE113D0 restriction endonuclease subunit S n=1 Tax=Mycoplasmopsis agassizii TaxID=33922 RepID=UPI001BE113D0	Mycoplasmopsis agassizii	FALSE	0.685	233	7.71e-67				NA	NA	NA	NA					0	gene_80	cluster12	K01154 K03427	K01154		525	346	2	104.85	2	97.8818	253.89	366.057	366.057	NODE_1_length_446226_cov_50.001397	fig|6666666.503569.peg.74	peg	NODE_1_length_446226_cov_50.001397_108322_108846	108322	108846	+	Type I restriction-modification system; specificity subunit S (EC 3.1.21.3)	NA
both DRAM and RAST	82	108833	111889	1	B	K01153	type I restriction enzyme; R subunit [EC:3.1.21.3]	A0A3B9Q5Y2_9CHLR	UniRef90_A0A3B9Q5Y2 Type I restriction enzyme endonuclease subunit n=1 Tax=Anaerolineaceae bacterium TaxID=2024896 RepID=A0A3B9Q5Y2_9CHLR	Anaerolineaceae bacterium	TRUE	0.711	1446	0				NA	NA	NA	NA	SWI2/SNF2 ATPase [PF18766.4]; Type I restriction and modification enzyme - subunit R C terminal [PF12008.11]; Type I restriction enzyme R protein N terminus (HSDR_N) [PF04313.17]; Type III restriction enzyme; res subunit [PF04851.18]				0	gene_81	cluster444	K01153	K01153		3057	2878	23	144.961	6	35.3028	351.017	132.025	351.017	NODE_1_length_446226_cov_50.001397	fig|6666666.503569.peg.75	peg	NODE_1_length_446226_cov_50.001397_108833_111889	108833	111889	+	Type I restriction-modification system; restriction subunit R (EC 3.1.21.3)	NA
both DRAM and RAST	83	112199	112798	1	C			A0A318U3Z4_9BACT	UniRef90_A0A318U3Z4 Death-on-curing family protein n=3 Tax=Metamycoplasma alkalescens TaxID=45363 RepID=A0A318U3Z4_9BACT	Metamycoplasma alkalescens	FALSE	0.278	77	2.56e-12				NA	NA	NA	NA					0	gene_82	cluster1029	K07341	K07341		600	421	0	0	1	40.2222	0	150.423	150.423	NODE_1_length_446226_cov_50.001397	fig|6666666.503569.peg.76	peg	NODE_1_length_446226_cov_50.001397_112199_112798	112199	112798	+	hypothetical protein	NA
both DRAM and RAST	84	112880	113053	1	E						NA	NA	NA	NA				NA	NA	NA	NA					0	gene_83	cluster9959				174	14.6185	0	0	0	0	0	0	0	NODE_1_length_446226_cov_50.001397	fig|6666666.503569.peg.77	peg	NODE_1_length_446226_cov_50.001397_112880_113053	112880	113053	+	hypothetical protein	NA
both DRAM and RAST	85	113621	115300	1	B			A0A1G0YLP8_9BACT	UniRef90_A0A1G0YLP8 TIGR02391 family protein n=1 Tax=Lentisphaerae bacterium GWF2_44_16 TaxID=1798571 RepID=A0A1G0YLP8_9BACT	Lentisphaerae bacterium GWF2_44_16	TRUE	0.445	443	1.53e-132				NA	NA	NA	NA	Protein of unknown function (Hypoth_ymh) [PF09509.13]; Histidine kinase-; DNA gyrase B-; and HSP90-like ATPase [PF13589.9]				0	gene_84	cluster9960				1680	1501	18	217.523	0	0	526.723	0	526.723	NODE_1_length_446226_cov_50.001397	fig|6666666.503569.peg.78	peg	NODE_1_length_446226_cov_50.001397_113621_115300	113621	115300	+	Heat shock protein G homolog	NA
both DRAM and RAST	86	115300	116241	1	B	K00558	DNA (cytosine-5)-methyltransferase 1 [EC:2.1.1.37]	UPI001F424CF2	UniRef90_UPI001F424CF2 DNA cytosine methyltransferase n=1 Tax=Francisella philomiragia TaxID=28110 RepID=UPI001F424CF2	Francisella philomiragia	TRUE	0.701	419	1.9e-128				NA	NA	NA	NA	C-5 cytosine-specific DNA methylase [PF00145.20]	VOG02079	sp|P34877|MTSA_LACLC Type II methyltransferase M1.ScrFI; XhXp	Xh;Xp	0	gene_85	cluster325	K00558	K00558		942	763	12	285.28	0	0	690.794	0	690.794	NODE_1_length_446226_cov_50.001397	fig|6666666.503569.peg.79	peg	NODE_1_length_446226_cov_50.001397_115300_116241	115300	116241	+	DNA-cytosine methyltransferase (EC 2.1.1.37)	NA
both DRAM and RAST	87	116259	117272	1	C			A0A2A5ERW4_9PROT	UniRef90_A0A2A5ERW4 Restriction endonuclease type II EcoRII C-terminal domain-containing protein n=1 Tax=Zetaproteobacteria bacterium TaxID=2026807 RepID=A0A2A5ERW4_9PROT	Zetaproteobacteria bacterium	FALSE	0.37	204	6.25e-54				NA	NA	NA	NA					0	gene_86	cluster9958				1014	835	3	65.1702	0	0	157.807	0	157.807	NODE_1_length_446226_cov_50.001397	fig|6666666.503569.peg.80	peg	NODE_1_length_446226_cov_50.001397_116259_117272	116259	117272	+	hypothetical protein	NA
both DRAM and RAST	88	117384	118097	1	C			A0A7J9REG9_9ARCH	UniRef90_A0A7J9REG9 TIGR00266 family protein n=1 Tax=Nitrosopumilaceae archaeon TaxID=2202732 RepID=A0A7J9REG9_9ARCH	Nitrosopumilaceae archaeon	FALSE	0.73	328	2.53e-98				NA	NA	NA	NA	Mitochondrial biogenesis AIM24 [PF01987.20]				0	gene_87	cluster2895				714	535	65	2203.81	36	1139.45	5336.44	4261.3	5336.44	NODE_1_length_446226_cov_50.001397	fig|6666666.503569.peg.81	peg	NODE_1_length_446226_cov_50.001397_117384_118097	117384	118097	+	DUF124 domain-containing protein	NA
both DRAM and RAST	89	118844	119104	1	E						NA	NA	NA	NA				NA	NA	NA	NA					0	gene_88	cluster9961				261	82.002	0	0	3	619.505	0	2316.82	2316.82	NODE_1_length_446226_cov_50.001397	fig|6666666.503569.peg.85	peg	NODE_1_length_446226_cov_50.001397_118844_119104	118844	119104	+	hypothetical protein	NA
both DRAM and RAST	90	119271	119564	-1	E						NA	NA	NA	NA				NA	NA	NA	NA					0	gene_89	cluster6003				294	115	5	788.654	0	0	1909.7	0	1909.7	NODE_1_length_446226_cov_50.001397	fig|6666666.503569.peg.87	peg	NODE_1_length_446226_cov_50.001397_119564_119271	119564	119271	-	hypothetical protein	NA
both DRAM and RAST	91	119973	120638	1	C			A0A8T5F7J4_9ARCH	UniRef90_A0A8T5F7J4 TIGR00266 family protein n=2 Tax=Candidatus Nitrosopelagicus sp. TaxID=2026808 RepID=A0A8T5F7J4_9ARCH	Candidatus Nitrosopelagicus sp.	FALSE	0.75	336	1.19e-101				NA	NA	NA	NA	Mitochondrial biogenesis AIM24 [PF01987.20]				0	gene_90	cluster2895				666	487	60	2234.79	52	1808.1	5411.46	6761.91	6761.91	NODE_1_length_446226_cov_50.001397	fig|6666666.503569.peg.89	peg	NODE_1_length_446226_cov_50.001397_119973_120638	119973	120638	+	DUF124 domain-containing protein	NA
both DRAM and RAST	92	121477	122979	-1	C	K03498	trk/ktr system potassium uptake protein	UPI002022E3BF	UniRef90_UPI002022E3BF TrkH family potassium uptake protein n=1 Tax=unclassified Spiroplasma TaxID=2637901 RepID=UPI002022E3BF	unclassified Spiroplasma	FALSE	0.311	222	7.94e-58				NA	NA	NA	NA	Cation transport protein [PF02386.19]				0	gene_91	cluster167	K03498	K03498		1503	1324	21	287.704	28	358.111	696.664	1339.26	1339.26	NODE_1_length_446226_cov_50.001397	fig|6666666.503569.peg.90	peg	NODE_1_length_446226_cov_50.001397_122979_121477	122979	121477	-	Potassium uptake protein; integral membrane component; KtrB	NA
both DRAM and RAST	93	123036	123710	1	C			A0A1B3SJH4_9MOLU	UniRef90_A0A1B3SJH4 Potassium uptake protein KtrA n=1 Tax=Spiroplasma helicoides TaxID=216938 RepID=A0A1B3SJH4_9MOLU	Spiroplasma helicoides	FALSE	0.317	106	4.52e-22				NA	NA	NA	NA	TrkA-N domain [PF02254.21]				0	gene_92	cluster176	K03499	K03499		675	496	9	329.136	3	102.421	796.99	383.033	796.99	NODE_1_length_446226_cov_50.001397	fig|6666666.503569.peg.91	peg	NODE_1_length_446226_cov_50.001397_123036_123710	123036	123710	+	Trk system potassium uptake protein TrkA	NA
both DRAM and RAST	94	123766	125184	-1	C			A0A0G7ZNE4_9MOLU	UniRef90_A0A0G7ZNE4 Aspartyl/glutamyl-tRNA(Asn/Gln) amidotransferase subunit B n=1 Tax=Candidatus Hepatoplasma crinochetorum TaxID=295596 RepID=A0A0G7ZNE4_9MOLU	Candidatus Hepatoplasma crinochetorum	FALSE	0.337	253	1.35e-68				NA	NA	NA	NA	GatB/GatE catalytic domain [PF02934.18]; GatB domain [PF02637.21]				0	gene_93	cluster36	K02434	K02434		1419	1240	9	131.654	12	163.873	318.795	612.851	612.851	NODE_1_length_446226_cov_50.001397	fig|6666666.503569.peg.92	peg	NODE_1_length_446226_cov_50.001397_125184_123766	125184	123766	-	Aspartyl-tRNA(Asn) amidotransferase subunit B (EC 6.3.5.6) @ Glutamyl-tRNA(Gln) amidotransferase subunit B (EC 6.3.5.7)	NA
both DRAM and RAST	95	125187	126674	-1	C	K01426	amidase [EC:3.5.1.4]	A0A2K8NS93_9MOLU	UniRef90_A0A2K8NS93 Aspartyl/glutamyl-tRNA amidotransferase subunit A n=1 Tax=Entomoplasma freundtii TaxID=74700 RepID=A0A2K8NS93_9MOLU	Entomoplasma freundtii	FALSE	0.411	297	3.33e-83				NA	NA	NA	NA	Amidase [PF01425.24]				0	gene_94	cluster27	K01426 K02433	K01426		1488	1309	9	124.715	7	90.5538	301.993	338.652	338.652	NODE_1_length_446226_cov_50.001397	fig|6666666.503569.peg.93	peg	NODE_1_length_446226_cov_50.001397_126674_125187	126674	125187	-	Aspartyl-tRNA(Asn) amidotransferase subunit A (EC 6.3.5.6) @ Glutamyl-tRNA(Gln) amidotransferase subunit A (EC 6.3.5.7)	NA
both DRAM and RAST	96	126661	126984	-1	E						NA	NA	NA	NA				NA	NA	NA	NA					0	gene_95	cluster6002				324	145	1	125.097	1	116.783	302.918	436.744	436.744	NODE_1_length_446226_cov_50.001397	fig|6666666.503569.peg.94	peg	NODE_1_length_446226_cov_50.001397_126984_126661	126984	126661	-	hypothetical protein	NA
both DRAM and RAST	97	127002	129353	-1	B	K01972	DNA ligase (NAD+) [EC:6.5.1.2]	L5L9W7_9MOLU	UniRef90_L5L9W7 DNA ligase n=4 Tax=Mycoplasma feriruminatoris TaxID=1179777 RepID=L5L9W7_9MOLU	Mycoplasma feriruminatoris	TRUE	0.358	461	4.06e-135				NA	NA	NA	NA	NAD-dependent DNA ligase adenylation domain [PF01653.21]; NAD-dependent DNA ligase OB-fold domain [PF03120.19]; Helix-hairpin-helix motif [PF12826.10]	VOG01391	sp|Q97FQ5|DNLJ2_CLOAB DNA ligase 2; XhXr	Xr;Xh	0	gene_96	cluster25	K01972	K01972		2352	2173	18	150.254	21	163.647	363.834	612.005	612.005	NODE_1_length_446226_cov_50.001397	fig|6666666.503569.peg.95	peg	NODE_1_length_446226_cov_50.001397_129389_127002	129389	127002	-	DNA ligase (EC 6.5.1.2)	NA
both DRAM and RAST	98	129382	130434	-1	C	K07052	CAAX protease family protein				NA	NA	NA	NA				NA	NA	NA	NA					0	gene_97	cluster2582	K07052	K07052		1053	874	5	103.77	7	135.623	251.275	507.201	507.201	NODE_1_length_446226_cov_50.001397	fig|6666666.503569.peg.96	peg	NODE_1_length_446226_cov_50.001397_130434_129382	130434	129382	-	hypothetical protein	NA
both DRAM and RAST	99	130516	131154	-1	E						NA	NA	NA	NA				NA	NA	NA	NA					0	gene_98	cluster1990			Oceanoplasmataceae only	639	460	22	867.519	7	257.685	2100.66	963.688	2100.66	NODE_1_length_446226_cov_50.001397	fig|6666666.503569.peg.97	peg	NODE_1_length_446226_cov_50.001397_131154_130516	131154	130516	-	hypothetical protein	NA
both DRAM and RAST	100	131233	132501	-1	E						NA	NA	NA	NA				NA	NA	NA	NA					0	gene_99	cluster6322				1269	1090	21	349.468	10	155.354	846.223	580.991	846.223	NODE_1_length_446226_cov_50.001397	fig|6666666.503569.peg.98	peg	NODE_1_length_446226_cov_50.001397_132444_131233	132444	131233	-	hypothetical protein	NA
both DRAM and RAST	101	132568	135210	-1	B	K01872	alanyl-tRNA synthetase [EC:6.1.1.7]	A0A846U8C0_9MOLU	UniRef90_A0A846U8C0 Alanine--tRNA ligase n=2 Tax=Spiroplasma platyhelix TaxID=301585 RepID=A0A846U8C0_9MOLU	Spiroplasma platyhelix	TRUE	0.376	542	2.56e-161				NA	NA	NA	NA	tRNA synthetases class II (A) [PF01411.22]; Threonyl and Alanyl tRNA synthetase second additional domain [PF07973.17]	VOG19998	sp|P40825|SYA_YEAST Alanine--tRNA ligase; mitochondrial; Xh	Xh	0	gene_100	cluster32	K01872	K01872		2643	2464	11	80.9778	16	109.958	196.085	411.22	411.22	NODE_1_length_446226_cov_50.001397	fig|6666666.503569.peg.99	peg	NODE_1_length_446226_cov_50.001397_135297_132568	135297	132568	-	Alanyl-tRNA synthetase (EC 6.1.1.7)	NA
both DRAM and RAST	102	135285	136625	-1	C			UPI001C055EB1	UniRef90_UPI001C055EB1 AI-2E family transporter n=1 Tax=Spiroplasma endosymbiont of 'Nebria riversi' TaxID=2792084 RepID=UPI001C055EB1	Spiroplasma endosymbiont of 'Nebria riversi'	FALSE	0.274	123	2.4e-25				NA	NA	NA	NA	AI-2E family transporter [PF01594.19]				0	gene_101	cluster1993			Oceanoplasmataceae only	1341	1162	27	421.475	29	422.61	1020.59	1580.47	1580.47	NODE_1_length_446226_cov_50.001397	fig|6666666.503569.peg.100	peg	NODE_1_length_446226_cov_50.001397_136625_135285	136625	135285	-	Putative permease PerM (= YfgO)	NA
both DRAM and RAST	103	136783	137013	-1	C	K09976	uncharacterized protein	R6TBQ7_9STAP	UniRef90_R6TBQ7 Transmembrane protein n=3 Tax=Terrabacteria group TaxID=1783272 RepID=R6TBQ7_9STAP	Terrabacteria group	FALSE	0.617	92	1.14e-19				NA	NA	NA	NA	Uncharacterised protein family (UPF0154) [PF03672.16]				0	gene_102	cluster156	K09976	K09976		231	52.2911	29	10059.7	18	5828.98	24359.2	21799.2	24359.2	NODE_1_length_446226_cov_50.001397	fig|6666666.503569.peg.102	peg	NODE_1_length_446226_cov_50.001397_137013_136783	137013	136783	-	M. genitalium predicted coding region MG335.1	NA
both DRAM and RAST	104	137179	138825	-1	B	K01876	aspartyl-tRNA synthetase [EC:6.1.1.12]	A0A1M7RUT9_9DELT	UniRef90_A0A1M7RUT9 Aspartate--tRNA(Asp/Asn) ligase n=1 Tax=Desulfovibrio litoralis DSM 11393 TaxID=1121455 RepID=A0A1M7RUT9_9DELT	Desulfovibrio litoralis DSM 11393	TRUE	0.425	417	1.24e-123				NA	NA	NA	NA	tRNA synthetases class II (D; K and N) [PF00152.23]; OB-fold nucleic acid binding domain [PF01336.28]	VOG02832	sp|Q0SQ51|SYN_CLOPS Asparagine--tRNA ligase; Xh	Xh	0	gene_103	cluster70	K01876	K01876		1647	1468	15	185.344	12	138.421	448.803	517.665	517.665	NODE_1_length_446226_cov_50.001397	fig|6666666.503569.peg.103	peg	NODE_1_length_446226_cov_50.001397_138825_137179	138825	137179	-	Aspartyl-tRNA synthetase (EC 6.1.1.12)	NA
both DRAM and RAST	105	138826	140181	-1	C			A0A0G7ZLH2_9MOLU	UniRef90_A0A0G7ZLH2 Histidine--tRNA ligase n=1 Tax=Candidatus Hepatoplasma crinochetorum TaxID=295596 RepID=A0A0G7ZLH2_9MOLU	Candidatus Hepatoplasma crinochetorum	FALSE	0.246	141	3.14e-31				NA	NA	NA	NA	Histidyl-tRNA synthetase [PF13393.9]	VOG02636	sp|Q8I5R7|SYP_PLAF7 Proline--tRNA ligase; Xh	Xh	0	gene_104	cluster71	K01892	K01892		1356	1177	4	61.645	5	71.9352	149.271	269.022	269.022	NODE_1_length_446226_cov_50.001397	fig|6666666.503569.peg.104	peg	NODE_1_length_446226_cov_50.001397_140181_138826	140181	138826	-	Histidyl-tRNA synthetase (EC 6.1.1.21)	NA
both DRAM and RAST	106	140174	141901	-1	E						NA	NA	NA	NA				NA	NA	NA	NA					0	gene_105	cluster6321				1728	1549	15	175.652	21	229.57	425.334	858.543	858.543	NODE_1_length_446226_cov_50.001397	fig|6666666.503569.peg.105	peg	NODE_1_length_446226_cov_50.001397_141901_140174	141901	140174	-	hypothetical protein	NA
both DRAM and RAST	107	141882	142598	-1	C	K18189	translational activator of cytochrome c oxidase 1	A0A2H6A9F9_9BACT	UniRef90_A0A2H6A9F9 Probable transcriptional regulatory protein HRbin35_00290 n=1 Tax=bacterium HR35 TaxID=2035430 RepID=A0A2H6A9F9_9BACT	bacterium HR35	FALSE	0.321	117	1.19e-25				NA	NA	NA	NA	Transcriptional regulator [PF01709.23]				0	gene_106	cluster202	K18189	K18189		717	538	3	101.147	2	62.95	244.924	235.42	244.924	NODE_1_length_446226_cov_50.001397	fig|6666666.503569.peg.106	peg	NODE_1_length_446226_cov_50.001397_142598_141882	142598	141882	-	FIG000859: hypothetical protein YebC	NA
both DRAM and RAST	108	142625	143935	-1	C	K03545	trigger factor	E0TLB8_MESHH	UniRef90_E0TLB8 Trigger factor n=21 Tax=Mesomycoplasma hyorhinis TaxID=2100 RepID=E0TLB8_MESHH	Mesomycoplasma hyorhinis	FALSE	0.279	175	1.26e-42				NA	NA	NA	NA	Bacterial trigger factor protein (TF) [PF05697.16]; FKBP-type peptidyl-prolyl cis-trans isomerase [PF00254.31]				0	gene_107	cluster203	K03545	K03545		1311	1132	33	528.788	14	209.426	1280.44	783.209	1280.44	NODE_1_length_446226_cov_50.001397	fig|6666666.503569.peg.107	peg	NODE_1_length_446226_cov_50.001397_143935_142625	143935	142625	-	Cell division trigger factor (EC 5.2.1.8)	NA
both DRAM and RAST	109	144716	145798	1	C	K04095	cell filamentation protein; protein adenylyltransferase [EC:2.7.7.108]	A0A916DKJ9_9DELT	UniRef90_A0A916DKJ9 Partial Protein adenylyltransferase SoFic n=1 Tax=Geobacteraceae bacterium TaxID=2282154 RepID=A0A916DKJ9_9DELT	Geobacteraceae bacterium	FALSE	0.38	222	8.33e-60				NA	NA	NA	NA	Fic/DOC family [PF02661.21]; Fic/DOC family N-terminal [PF13784.9]	VOG06267	sp|Q9K0V1|Y459_NEIMB Uncharacterized protein NMB0459; Xu	Xu	0	gene_108	cluster1103	K04095	K04095		1083	904	21	421.371	12	224.782	1020.33	840.637	1020.33	NODE_1_length_446226_cov_50.001397	fig|6666666.503569.peg.108	peg	NODE_1_length_446226_cov_50.001397_144716_145798	144716	145798	+	hypothetical protein	NA
both DRAM and RAST	110	146163	149057	-1	E						NA	NA	NA	NA				NA	NA	NA	NA					0	gene_109	cluster1994			Oceanoplasmataceae only	2895	2716	24	160.286	21	130.93	388.126	489.651	489.651	NODE_1_length_446226_cov_50.001397	fig|6666666.503569.peg.109	peg	NODE_1_length_446226_cov_50.001397_149057_146163	149057	146163	-	Alternative splicing could exist. 2 probable transmembrane helices predicted by TMHMM2.0 at aa 297-319 and 339-361	NA
both DRAM and RAST	111	149167	149571	1	C	K02503	histidine triad (HIT) family protein	UPI00048799E7	UniRef90_UPI00048799E7 HIT domain-containing protein n=1 Tax=Candidatus Stoquefichus massiliensis TaxID=1470350 RepID=UPI00048799E7	Candidatus Stoquefichus massiliensis	FALSE	0.492	123	4.15e-29				NA	NA	NA	NA	HIT domain [PF01230.26]				0	gene_110	cluster37	K02503	K02503		405	226	5	401.306	3	224.782	971.747	840.637	971.747	NODE_1_length_446226_cov_50.001397	fig|6666666.503569.peg.110	peg	NODE_1_length_446226_cov_50.001397_149245_149571	149245	149571	+	Histidine triad (HIT) nucleotide-binding protein; similarity with At5g48545 and yeast YDL125C (HNT1)	NA
both DRAM and RAST	112	149571	149876	1	E						NA	NA	NA	NA				NA	NA	NA	NA					0	gene_111	cluster4531				306	127	5	714.135	1	133.335	1729.25	498.645	1729.25	NODE_1_length_446226_cov_50.001397	fig|6666666.503569.peg.111	peg	NODE_1_length_446226_cov_50.001397_149571_149876	149571	149876	+	hypothetical protein	NA
both DRAM and RAST	113	150057	151040	1	C			A0A533R820_9MOLU	UniRef90_A0A533R820 tRNA N6-adenosine threonylcarbamoyltransferase n=3 Tax=unclassified Spiroplasma TaxID=2637901 RepID=A0A533R820_9MOLU	unclassified Spiroplasma	FALSE	0.506	295	1.84e-85				NA	NA	NA	NA	tRNA N6-adenosine threonylcarbamoyltransferase [PF00814.28]				0	gene_112	cluster29	K25706	K25706		984	805	5	112.665	7	147.248	272.814	550.677	550.677	NODE_1_length_446226_cov_50.001397	fig|6666666.503569.peg.113	peg	NODE_1_length_446226_cov_50.001397_150057_151040	150057	151040	+	TsaD/Kae1/Qri7 protein; required for threonylcarbamoyladenosine t(6)A37 formation in tRNA	NA
both DRAM and RAST	114	151361	153583	1	B	K03466	DNA segregation ATPase FtsK/SpoIIIE; S-DNA-T family	A0A1V4M1G0_9DELT	UniRef90_A0A1V4M1G0 FtsK domain-containing protein n=1 Tax=delta proteobacterium ML8_F1 TaxID=1775671 RepID=A0A1V4M1G0_9DELT	delta proteobacterium ML8_F1	TRUE	0.458	364	5.08e-103				NA	NA	NA	NA	FtsK/SpoIIIE family [PF01580.21]; FtsK alpha domain [PF17854.4]; Ftsk gamma domain [PF09397.13]	VOG02020	REFSEQ FtsK/SpoIIIE-like protein; Xu	Xu	0	gene_113	cluster369	K03466	K03466		2223	2044	21	186.36	26	215.397	451.264	805.539	805.539	NODE_1_length_446226_cov_50.001397	fig|6666666.503569.peg.114	peg	NODE_1_length_446226_cov_50.001397_151052_153583	151052	153583	+	Cell division protein FtsK	NA
both DRAM and RAST	115	153546	154568	-1	C	K01867	tryptophanyl-tRNA synthetase [EC:6.1.1.2]	A0A2S5RGY5_9MOLU	UniRef90_A0A2S5RGY5 Tryptophan--tRNA ligase n=2 Tax=Entomoplasmataceae TaxID=33925 RepID=A0A2S5RGY5_9MOLU	Entomoplasmataceae	FALSE	0.454	273	2.41e-77				NA	NA	NA	NA	tRNA synthetases class I (W and Y) [PF00579.28]				0	gene_114	cluster90	K01867	K01867		1023	844	20	429.835	20	401.269	1040.83	1500.66	1500.66	NODE_1_length_446226_cov_50.001397	fig|6666666.503569.peg.115	peg	NODE_1_length_446226_cov_50.001397_154550_153546	154550	153546	-	Tryptophanyl-tRNA synthetase (EC 6.1.1.2)	NA
DRAM only	116	154652	155104	1	E						NA	NA	NA	NA				NA	NA	NA	NA					0	gene_115	cluster10285				453	274	9	595.808	2	123.603	1442.73	462.249	1442.73	NA	NA	NA	NA	NA	NA	NA	NA	NA
both DRAM and RAST	117	155171	155860	-1	C	K03216	tRNA (cytidine/uridine-2'-O-)-methyltransferase [EC:2.1.1.207]	A0A6I7NNF8_9MOLU	UniRef90_A0A6I7NNF8 Putative tRNA (cytidine(34)-2'-O)-methyltransferase n=1 Tax=Acholeplasmatales bacterium TaxID=2053494 RepID=A0A6I7NNF8_9MOLU	Acholeplasmatales bacterium	FALSE	0.47	122	2.9e-27				NA	NA	NA	NA	SpoU rRNA Methylase family [PF00588.22]				0	gene_116	cluster225	K03216	K03216		690	511	3	106.491	3	99.4142	257.864	371.788	371.788	NODE_1_length_446226_cov_50.001397	fig|6666666.503569.peg.117	peg	NODE_1_length_446226_cov_50.001397_155860_155171	155860	155171	-	tRNA (cytidine(34)-2'-O)-methyltransferase (EC 2.1.1.207)	NA
both DRAM and RAST	118	155844	158366	-1	C	K03657	ATP-dependent DNA helicase UvrD/PcrA [EC:5.6.2.4]	A0A4R0XLN3_9MOLU	UniRef90_A0A4R0XLN3 DNA helicase n=2 Tax=Mycoplasma todarodis TaxID=1937191 RepID=A0A4R0XLN3_9MOLU	Mycoplasma todarodis	FALSE	0.334	332	5.97e-91				NA	NA	NA	NA	UvrD/REP helicase N-terminal domain [PF00580.24]; UvrD-like helicase C-terminal domain [PF13361.9]; AAA domain [PF13245.9]; UvrD-like helicase C-terminal domain [PF13538.9]; AAA domain [PF13086.9]; AAA domain [PF13604.9]; Viral (Superfamily 1) RNA helicase [PF01443.21]	VOG02101	sp|Q9USU3|FBH1_SCHPO F-box DNA helicase protein 1; Xh	Xh	0	gene_117	cluster11	K03657	K03657		2523	2344	17	131.554	16	115.587	318.553	432.271	432.271	NODE_1_length_446226_cov_50.001397	fig|6666666.503569.peg.118	peg	NODE_1_length_446226_cov_50.001397_158465_155844	158465	155844	-	ATP-dependent DNA helicase UvrD/PcrA	NA
both DRAM and RAST	119	158478	159056	-1	E						NA	NA	NA	NA				NA	NA	NA	NA					0	gene_118	cluster2633				579	400	2	90.6952	1	42.3339	219.615	158.32	219.615	NODE_1_length_446226_cov_50.001397	fig|6666666.503569.peg.119	peg	NODE_1_length_446226_cov_50.001397_159056_158478	159056	158478	-	hypothetical protein	NA
both DRAM and RAST	120	159417	159845	-1	C	K02996	small subunit ribosomal protein S9	M9WCW3_9MOLU	UniRef90_M9WCW3 30S ribosomal protein S9 n=6 Tax=Mycoplasma TaxID=2093 RepID=M9WCW3_9MOLU	Mycoplasma	FALSE	0.497	132	2.2e-32				NA	NA	NA	NA	Ribosomal protein S9/S16 [PF00380.22]				0	gene_119	cluster112	K02996	K02996		429	250	28	2031.57	15	1016.01	4919.37	3799.66	4919.37	NODE_1_length_446226_cov_50.001397	fig|6666666.503569.peg.121	peg	NODE_1_length_446226_cov_50.001397_159845_159417	159845	159417	-	SSU ribosomal protein S9p (S16e)	NA
both DRAM and RAST	121	159845	160276	-1	C	K02871	large subunit ribosomal protein L13	L8JZC9_9BACT	UniRef90_L8JZC9 50S ribosomal protein L13 n=6 Tax=Fulvivirga TaxID=396811 RepID=L8JZC9_9BACT	Fulvivirga	FALSE	0.575	158	2.07e-41				NA	NA	NA	NA	Ribosomal protein L13 [PF00572.21]				0	gene_120	cluster74	K02871	K02871		432	253	23	1649	13	870.104	3992.99	3254.01	3992.99	NODE_1_length_446226_cov_50.001397	fig|6666666.503569.peg.122	peg	NODE_1_length_446226_cov_50.001397_160276_159845	160276	159845	-	LSU ribosomal protein L13p (L13Ae)	NA
both DRAM and RAST	122	160365	161255	-1	C	K16785	energy-coupling factor transport system permease protein	UPI002022CB9C	UniRef90_UPI002022CB9C energy-coupling factor transporter transmembrane component T n=1 Tax=unclassified Spiroplasma TaxID=2637901 RepID=UPI002022CB9C	unclassified Spiroplasma	FALSE	0.395	185	4.72e-48				NA	NA	NA	NA	Cobalt transport protein [PF02361.19]				0	gene_121	cluster159	K16785	K16785		891	712	9	229.286	12	285.397	555.207	1067.32	1067.32	NODE_1_length_446226_cov_50.001397	fig|6666666.503569.peg.123	peg	NODE_1_length_446226_cov_50.001397_161255_160365	161255	160365	-	Transmembrane component of general energizing module of ECF transporters	NA
both DRAM and RAST	123	161261	162133	-1	C			R5VZA4_9FIRM	UniRef90_R5VZA4 Energy-coupling factor transporter ATP-binding protein EcfA2 n=1 Tax=Firmicutes bacterium CAG:631 TaxID=1262996 RepID=R5VZA4_9FIRM	Firmicutes bacterium CAG:631	FALSE	0.479	246	6.14e-69				NA	NA	NA	NA	ABC transporter [PF00005.30]	VOG05128	sp|G0SEV9|RLI1_CHATD Translation initiation factor RLI1; Xh	Xh	0	gene_122	cluster144	K16787	K16787		873	694	11	287.506	6	146.4	696.185	547.505	696.185	NODE_1_length_446226_cov_50.001397	fig|6666666.503569.peg.124	peg	NODE_1_length_446226_cov_50.001397_162133_161261	162133	161261	-	ATPase component of general energizing module of ECF transporters	NA
both DRAM and RAST	124	162100	162960	-1	C			ECFA1_MYCMO	UniRef90_Q6KHL1 Energy-coupling factor transporter ATP-binding protein EcfA1 n=2 Tax=Mesomycoplasma mobile TaxID=2118 RepID=ECFA1_MYCMO	Mesomycoplasma mobile	FALSE	0.481	222	1.06e-60				NA	NA	NA	NA	ABC transporter [PF00005.30]	VOG05128	sp|G0SEV9|RLI1_CHATD Translation initiation factor RLI1; Xh	Xh	0	gene_123	cluster160	K16786	K16786		861	682	15	398.952	9	223.463	966.047	835.705	966.047	NODE_1_length_446226_cov_50.001397	fig|6666666.503569.peg.125	peg	NODE_1_length_446226_cov_50.001397_162942_162100	162942	162100	-	ATPase component of general energizing module of ECF transporters	NA
both DRAM and RAST	125	162976	163338	-1	C	K02879	large subunit ribosomal protein L17	RL17_MYCCT	UniRef90_Q48980 50S ribosomal protein L17 n=16 Tax=Mycoplasma mycoides group TaxID=656088 RepID=RL17_MYCCT	Mycoplasma mycoides group	FALSE	0.462	90	4.01e-18				NA	NA	NA	NA	Ribosomal protein L17 [PF01196.22]				0	gene_124	cluster92	K02879	K02879		363	184	19	1873.05	10	920.302	4535.52	3441.74	4535.52	NODE_1_length_446226_cov_50.001397	fig|6666666.503569.peg.126	peg	NODE_1_length_446226_cov_50.001397_163338_162976	163338	162976	-	LSU ribosomal protein L17p	NA
both DRAM and RAST	126	163369	164340	-1	C	K03040	DNA-directed RNA polymerase subunit alpha [EC:2.7.7.6]	A0A0J7NJH1_LASNI	UniRef90_A0A0J7NJH1 39S ribosomal protein L17; mitochondrial (Fragment) n=1 Tax=Lasius niger TaxID=67767 RepID=A0A0J7NJH1_LASNI	Lasius niger	FALSE	0.411	223	1.65e-60				NA	NA	NA	NA	RNA polymerase Rpb3/Rpb11 dimerisation domain [PF01193.27]; Bacterial RNA polymerase; alpha chain C terminal domain [PF03118.18]				0	gene_125	cluster39	K03040	K03040		972	793	90	2058.65	50	1067.69	4984.94	3992.94	4984.94	NODE_1_length_446226_cov_50.001397	fig|6666666.503569.peg.127	peg	NODE_1_length_446226_cov_50.001397_164340_163369	164340	163369	-	DNA-directed RNA polymerase alpha subunit (EC 2.7.7.6)	NA
both DRAM and RAST	127	164382	164786	-1	C	K02948	small subunit ribosomal protein S11	A0A927WYY4_9FIRM	UniRef90_A0A927WYY4 30S ribosomal protein S11 n=1 Tax=Erysipelotrichaceae bacterium TaxID=2049044 RepID=A0A927WYY4_9FIRM	Erysipelotrichaceae bacterium	FALSE	0.617	152	2.16e-39				NA	NA	NA	NA	Ribosomal protein S11 [PF00411.22]				0	gene_126	cluster41	K02948	K02948		405	226	20	1605.22	10	749.272	3886.98	2802.12	3886.98	NODE_1_length_446226_cov_50.001397	fig|6666666.503569.peg.128	peg	NODE_1_length_446226_cov_50.001397_164786_164382	164786	164382	-	SSU ribosomal protein S11p (S14e)	NA
both DRAM and RAST	128	164797	165171	-1	C	K02952	small subunit ribosomal protein S13	RS13_MESFL	UniRef90_Q6F1W9 30S ribosomal protein S13 n=9 Tax=Entomoplasmataceae TaxID=33925 RepID=RS13_MESFL	Entomoplasmataceae	FALSE	0.631	153	1e-39				NA	NA	NA	NA	Ribosomal protein S13/S18 [PF00416.25]				0	gene_127	cluster28	K02952	K02952		375	196	21	1943.47	9	777.561	4706.04	2907.91	4706.04	NODE_1_length_446226_cov_50.001397	fig|6666666.503569.peg.129	peg	NODE_1_length_446226_cov_50.001397_165171_164797	165171	164797	-	SSU ribosomal protein S13p (S18e)	NA
both DRAM and RAST	129	165294	165515	-1	C	K02518	translation initiation factor IF-1	H5SF29_9CHLR	UniRef90_H5SF29 Translation initiation factor IF-1 n=2 Tax=uncultured Chloroflexi bacterium TaxID=166587 RepID=H5SF29_9CHLR	uncultured Chloroflexi bacterium	FALSE	0.535	77	2.35e-14				NA	NA	NA	NA	Translation initiation factor 1A / IF-1 [PF01176.22]				0	gene_128	cluster145	K02518	K02518		222	43.8484	19	7859.85	8	3089.48	19032.3	11554	19032.3	NODE_1_length_446226_cov_50.001397	fig|6666666.503569.peg.130	peg	NODE_1_length_446226_cov_50.001397_165515_165294	165515	165294	-	Translation initiation factor 1	NA
both DRAM and RAST	130	165505	166257	-1	C	K01265	methionyl aminopeptidase [EC:3.4.11.18]	A0A846TX83_9MOLU	UniRef90_A0A846TX83 Methionine aminopeptidase n=2 Tax=Spiroplasma platyhelix TaxID=301585 RepID=A0A846TX83_9MOLU	Spiroplasma platyhelix	FALSE	0.53	248	2.51e-70	MER0394212	M24A	MER0394212 - subfamily M24A unassigned peptidases (Desmospora sp. 8437) [M24.UPA]#M24A#{peptidase unit: 2-246}~source ZP_08465123~	FALSE	0.494	225	1.05e-64	Metallopeptidase family M24 [PF00557.27]				0	gene_129	cluster113	K01265	K01265		753	574	31	979.634	10	295.01	2372.15	1103.28	2372.15	NODE_1_length_446226_cov_50.001397	fig|6666666.503569.peg.131	peg	NODE_1_length_446226_cov_50.001397_166257_165505	166257	165505	-	Methionine aminopeptidase (EC 3.4.11.18)	NA
both DRAM and RAST	131	166257	166916	-1	C	K00939	adenylate kinase [EC:2.7.4.3]	A0A946N3Q8_9BACT	UniRef90_A0A946N3Q8 Nucleoside monophosphate kinase n=1 Tax=Candidatus Falkowbacteria bacterium TaxID=2053554 RepID=A0A946N3Q8_9BACT	Candidatus Falkowbacteria bacterium	FALSE	0.346	122	1.52e-27				NA	NA	NA	NA	Adenylate kinase [PF00406.25]; Adenylate kinase; active site lid [PF05191.17]; AAA domain [PF13207.9]				0	gene_130	cluster146	K00939	K00939		660	481	51	1923.27	23	809.713	4657.12	3028.16	4657.12	NODE_1_length_446226_cov_50.001397	fig|6666666.503569.peg.132	peg	NODE_1_length_446226_cov_50.001397_166916_166257	166916	166257	-	Adenylate kinase (EC 2.7.4.3)	NA
both DRAM and RAST	132	166907	168256	-1	C	K03076	preprotein translocase subunit SecY	A0A846U2C7_9MOLU	UniRef90_A0A846U2C7 Protein translocase subunit SecY n=2 Tax=Spiroplasma TaxID=2132 RepID=A0A846U2C7_9MOLU	Spiroplasma	FALSE	0.436	340	1.21e-98				NA	NA	NA	NA	SecY [PF00344.23]				0	gene_131	cluster147	K03076	K03076		1350	1171	20	309.804	20	289.215	750.178	1081.6	1081.6	NODE_1_length_446226_cov_50.001397	fig|6666666.503569.peg.133	peg	NODE_1_length_446226_cov_50.001397_168256_166907	168256	166907	-	Preprotein translocase secY subunit (TC 3.A.5.1.1)	NA
both DRAM and RAST	133	168262	168540	-1	C	K02876	large subunit ribosomal protein L15	A0A7C5T7L0_9BACT	UniRef90_A0A7C5T7L0 50S ribosomal protein L15 n=1 Tax=Candidatus Calescamantes bacterium TaxID=2268183 RepID=A0A7C5T7L0_9BACT	Candidatus Calescamantes bacterium	FALSE	0.471	81	1.73e-15				NA	NA	NA	NA	Ribosomal proteins 50S-L15; 50S-L18e; 60S-L27A [PF00828.22]				0	gene_132	cluster93	K02876	K02876		279	100	0	0	5	846.677	0	3166.39	3166.39	NODE_1_length_446226_cov_50.001397	fig|6666666.503569.peg.134	peg	NODE_1_length_446226_cov_50.001397_168714_168262	168714	168262	-	LSU ribosomal protein L15p (L27Ae)	NA
both DRAM and RAST	134	168692	169513	-1	C	K02988	small subunit ribosomal protein S5	RS5_MESFL	UniRef90_Q6F1X7 30S ribosomal protein S5 n=8 Tax=Entomoplasmataceae TaxID=33925 RepID=RS5_MESFL	Entomoplasmataceae	FALSE	0.464	162	1.51e-40				NA	NA	NA	NA	Ribosomal protein S5; C-terminal domain [PF03719.18]; Ribosomal protein S5; N-terminal domain [PF00333.23]				0	gene_133	cluster94	K02988	K02988		822	643	16	451.36	15	395.028	1092.95	1477.32	1477.32	NODE_1_length_446226_cov_50.001397	fig|6666666.503569.peg.135	peg	NODE_1_length_446226_cov_50.001397_169513_168692	169513	168692	-	SSU ribosomal protein S5p (S2e)	NA
both DRAM and RAST	135	169517	169861	-1	C	K02881	large subunit ribosomal protein L18	UPI00207B9940	UniRef90_UPI00207B9940 50S ribosomal protein L18 n=1 Tax=Desulfovulcanus ferrireducens TaxID=2831190 RepID=UPI00207B9940	Desulfovulcanus ferrireducens	FALSE	0.572	128	2.05e-31				NA	NA	NA	NA	Ribosomal L18 of archaea; bacteria; mitoch. and chloroplast [PF00861.25]				0	gene_134	cluster161	K02881	K02881		345	166	6	655.628	7	714.066	1587.58	2670.46	2670.46	NODE_1_length_446226_cov_50.001397	fig|6666666.503569.peg.136	peg	NODE_1_length_446226_cov_50.001397_169861_169517	169861	169517	-	LSU ribosomal protein L18p (L5e)	NA
both DRAM and RAST	136	169864	170418	-1	C	K02933	large subunit ribosomal protein L6	A0A292II04_9BACT	UniRef90_A0A292II04 50S ribosomal protein L6 n=1 Tax=Mycoplasma amphoriforme A39 TaxID=572419 RepID=A0A292II04_9BACT	Mycoplasma amphoriforme A39	FALSE	0.497	172	2.7e-45				NA	NA	NA	NA	Ribosomal protein L6 [PF00347.26]				0	gene_135	cluster62	K02933	K02933		555	376	15	723.632	13	585.469	1752.25	2189.53	2189.53	NODE_1_length_446226_cov_50.001397	fig|6666666.503569.peg.137	peg	NODE_1_length_446226_cov_50.001397_170418_169864	170418	169864	-	LSU ribosomal protein L6p (L9e)	NA
both DRAM and RAST	137	170427	170831	-1	C	K02994	small subunit ribosomal protein S8	G9WFJ0_9LACO	UniRef90_G9WFJ0 30S ribosomal protein S8 n=1 Tax=Oenococcus kitaharae DSM 17330 TaxID=1045004 RepID=G9WFJ0_9LACO	Oenococcus kitaharae DSM 17330	FALSE	0.511	128	6.86e-31				NA	NA	NA	NA	Ribosomal protein S8 [PF00410.22]				0	gene_136	cluster114	K02994	K02994		405	226	9	722.351	1	74.9272	1749.14	280.212	1749.14	NODE_1_length_446226_cov_50.001397	fig|6666666.503569.peg.138	peg	NODE_1_length_446226_cov_50.001397_170831_170427	170831	170427	-	SSU ribosomal protein S8p (S15Ae)	NA
both DRAM and RAST	138	171031	171576	-1	C	K02931	large subunit ribosomal protein L5	A0A0K1W345_9MOLU	UniRef90_A0A0K1W345 50S ribosomal protein L5 n=3 Tax=Spiroplasma TaxID=2132 RepID=A0A0K1W345_9MOLU	Spiroplasma	FALSE	0.597	210	1.74e-58				NA	NA	NA	NA	ribosomal L5P family C-terminus [PF00673.24]; Ribosomal protein L5 [PF00281.22]				0	gene_137	cluster26	K02931	K02931		546	367	25	1235.63	8	369.124	2992.03	1380.45	2992.03	NODE_1_length_446226_cov_50.001397	fig|6666666.503569.peg.140	peg	NODE_1_length_446226_cov_50.001397_171576_171031	171576	171031	-	LSU ribosomal protein L5p (L11e)	NA
both DRAM and RAST	139	171576	171887	-1	C	K02895	large subunit ribosomal protein L24	A0A4P5P8F1_9ENTE	UniRef90_A0A4P5P8F1 50S ribosomal protein L24 n=2 Tax=Enterococcus TaxID=1350 RepID=A0A4P5P8F1_9ENTE	Enterococcus	FALSE	0.492	96	1.22e-20				NA	NA	NA	NA	Ribosomal proteins 50S L24/mitochondrial 39S L24 [PF17136.7]; Ribosomal proteins L26 eukaryotic; L24P archaeal [PF16906.8]; KOW motif [PF00467.32]				0	gene_138	cluster124	K02895	K02895		312	133	8	1091.07	5	636.6	2641.98	2380.75	2641.98	NODE_1_length_446226_cov_50.001397	fig|6666666.503569.peg.141	peg	NODE_1_length_446226_cov_50.001397_171887_171576	171887	171576	-	LSU ribosomal protein L24p (L26e)	NA
both DRAM and RAST	140	171890	172255	-1	C	K02874	large subunit ribosomal protein L14	A0A975LMS7_9BACT	UniRef90_A0A975LMS7 50S ribosomal protein L14 n=1 Tax=Tenericutes bacterium TaxID=2231116 RepID=A0A975LMS7_9BACT	Tenericutes bacterium	FALSE	0.645	158	1.43e-41				NA	NA	NA	NA	Ribosomal protein L14p/L23e [PF00238.22]				0	gene_139	cluster49	K02874	K02874		366	187	9	873.002	5	452.769	2113.94	1693.26	2113.94	NODE_1_length_446226_cov_50.001397	fig|6666666.503569.peg.142	peg	NODE_1_length_446226_cov_50.001397_172255_171890	172255	171890	-	LSU ribosomal protein L14p (L23e)	NA
both DRAM and RAST	141	172236	172562	-1	C	K02961	small subunit ribosomal protein S17	A0A6I1ZRA8_9BACT	UniRef90_A0A6I1ZRA8 30S ribosomal protein S17 n=1 Tax=Calditrichaeota bacterium TaxID=2212469 RepID=A0A6I1ZRA8_9BACT	Calditrichaeota bacterium	FALSE	0.499	81	4.76e-15				NA	NA	NA	NA	Ribosomal protein S17 [PF00366.23]				0	gene_140	cluster61	K02961	K02961		327	148	14	1715.85	12	1372.99	4154.86	5134.69	5134.69	NODE_1_length_446226_cov_50.001397	fig|6666666.503569.peg.143	peg	NODE_1_length_446226_cov_50.001397_172562_172236	172562	172236	-	SSU ribosomal protein S17p (S11e)	NA
both DRAM and RAST	142	172614	174116	-1	B	K04567	lysyl-tRNA synthetase; class II [EC:6.1.1.6]	U2DVM7_9MOLU	UniRef90_U2DVM7 Lysine--tRNA ligase n=2 Tax=Haloplasma TaxID=471824 RepID=U2DVM7_9MOLU	Haloplasma	TRUE	0.531	487	1.72e-148				NA	NA	NA	NA	tRNA synthetases class II (D; K and N) [PF00152.23]; OB-fold nucleic acid binding domain [PF01336.28]	VOG02832	sp|Q0SQ51|SYN_CLOPS Asparagine--tRNA ligase; Xh	Xh	0	gene_141	cluster102	K04567	K04567		1503	1324	23	315.104	26	332.532	763.012	1243.6	1243.6	NODE_1_length_446226_cov_50.001397	fig|6666666.503569.peg.144	peg	NODE_1_length_446226_cov_50.001397_174116_172614	174116	172614	-	Lysyl-tRNA synthetase (class II) (EC 6.1.1.6)	NA
both DRAM and RAST	143	174125	175120	-1	C	K02003	putative ABC transport system ATP-binding protein	A0A6J4WNZ4_9MOLU	UniRef90_A0A6J4WNZ4 ABC transporter; ATP-binding protein n=3 Tax=Bacteria TaxID=2 RepID=A0A6J4WNZ4_9MOLU	Bacteria	FALSE	0.556	283	4.92e-81				NA	NA	NA	NA	ABC transporter [PF00005.30]; RecF/RecN/SMC N terminal domain [PF02463.22]	VOG05128	sp|G0SEV9|RLI1_CHATD Translation initiation factor RLI1; Xh	Xh	0	gene_142	cluster149	K02003	K02003		996	817	15	333.03	9	186.539	806.419	697.617	806.419	NODE_1_length_446226_cov_50.001397	fig|6666666.503569.peg.145	peg	NODE_1_length_446226_cov_50.001397_175126_174125	175126	174125	-	ABC transporter; ATP-binding protein	NA
both DRAM and RAST	144	175174	175416	-1	D						NA	NA	NA	NA				NA	NA	NA	NA	Ribosomal L29 protein [PF00831.26]				0	gene_143	cluster3703				243	64.0516	4	1132.78	0	0	2742.98	0	2742.98	NODE_1_length_446226_cov_50.001397	fig|6666666.503569.peg.146	peg	NODE_1_length_446226_cov_50.001397_175416_175174	175416	175174	-	hypothetical protein	NA
both DRAM and RAST	145	175416	175832	-1	C	K02878	large subunit ribosomal protein L16	RL16_SPICI	UniRef90_O31162 50S ribosomal protein L16 n=15 Tax=Spiroplasma TaxID=2132 RepID=RL16_SPICI	Spiroplasma	FALSE	0.686	190	1.77e-52				NA	NA	NA	NA	Ribosomal protein L16p/L10e [PF00252.21]				0	gene_144	cluster60	K02878	K02878		417	238	3	228.643	8	569.195	553.65	2128.67	2128.67	NODE_1_length_446226_cov_50.001397	fig|6666666.503569.peg.147	peg	NODE_1_length_446226_cov_50.001397_175832_175416	175832	175416	-	LSU ribosomal protein L16p (L10e)	NA
both DRAM and RAST	146	175832	176494	-1	C	K02982	small subunit ribosomal protein S3	W0GQB8_9MOLU	UniRef90_W0GQB8 30S ribosomal protein S3 n=2 Tax=Spiroplasma TaxID=2132 RepID=W0GQB8_9MOLU	Spiroplasma	FALSE	0.508	200	1.75e-54				NA	NA	NA	NA	Ribosomal protein S3; C-terminal domain [PF00189.23]; KH domain [PF07650.20]				0	gene_145	cluster40	K02982	K02982		663	484	27	1011.89	20	699.734	2450.25	2616.86	2616.86	NODE_1_length_446226_cov_50.001397	fig|6666666.503569.peg.148	peg	NODE_1_length_446226_cov_50.001397_176494_175832	176494	175832	-	SSU ribosomal protein S3p (S3e)	NA
both DRAM and RAST	147	177163	178011	-1	C	K02886	large subunit ribosomal protein L2	RL2_UREU1	UniRef90_B5ZB43 50S ribosomal protein L2 n=8 Tax=Ureaplasma TaxID=2129 RepID=RL2_UREU1	Ureaplasma	FALSE	0.608	332	5.74e-99				NA	NA	NA	NA	Ribosomal Proteins L2; C-terminal domain [PF03947.21]; Ribosomal Proteins L2; RNA binding domain [PF00181.26]				0	gene_146	cluster75	K02886	K02886		849	670	37	1001.71	29	732.945	2425.6	2741.06	2741.06	NODE_1_length_446226_cov_50.001397	fig|6666666.503569.peg.151	peg	NODE_1_length_446226_cov_50.001397_178011_177163	178011	177163	-	LSU ribosomal protein L2p (L8e)	NA
both DRAM and RAST	148	178018	178428	-1	C	K02892	large subunit ribosomal protein L23	A0A357CLJ8_UNCFI	UniRef90_A0A357CLJ8 50S ribosomal protein L23 n=5 Tax=Firmicutes TaxID=1239 RepID=A0A357CLJ8_UNCFI	Firmicutes	FALSE	0.518	87	6.95e-17				NA	NA	NA	NA	Ribosomal protein L23 [PF00276.23]				0	gene_147	cluster76	K02892	K02892		411	232	9	703.669	4	291.958	1703.91	1091.86	1703.91	NODE_1_length_446226_cov_50.001397	fig|6666666.503569.peg.152	peg	NODE_1_length_446226_cov_50.001397_178428_178018	178428	178018	-	LSU ribosomal protein L23p (L23Ae)	NA
both DRAM and RAST	149	178432	179139	-1	C	K02926	large subunit ribosomal protein L4	M9WHR9_9MOLU	UniRef90_M9WHR9 50S ribosomal protein L4 n=5 Tax=Mycoplasma TaxID=2093 RepID=M9WHR9_9MOLU	Mycoplasma	FALSE	0.461	170	1e-43				NA	NA	NA	NA	Ribosomal protein L4/L1 family [PF00573.25]				0	gene_148	cluster38	K02926	K02926		708	529	23	788.654	14	448.147	1909.7	1675.98	1909.7	NODE_1_length_446226_cov_50.001397	fig|6666666.503569.peg.153	peg	NODE_1_length_446226_cov_50.001397_179139_178432	179139	178432	-	LSU ribosomal protein L4p (L1e)	NA
both DRAM and RAST	150	179143	180024	-1	C	K02906	large subunit ribosomal protein L3	UPI001C04CFD3	UniRef90_UPI001C04CFD3 50S ribosomal protein L3 n=1 Tax=Spiroplasma endosymbiont of 'Nebria riversi' TaxID=2792084 RepID=UPI001C04CFD3	Spiroplasma endosymbiont of 'Nebria riversi'	FALSE	0.532	210	1.21e-56				NA	NA	NA	NA	Ribosomal protein L3 [PF00297.25]				0	gene_149	cluster96	K02906	K02906		882	703	79	2038.38	31	746.714	4935.86	2792.55	4935.86	NODE_1_length_446226_cov_50.001397	fig|6666666.503569.peg.154	peg	NODE_1_length_446226_cov_50.001397_180024_179143	180024	179143	-	LSU ribosomal protein L3p (L3e)	NA
both DRAM and RAST	151	180029	180331	-1	C	K02946	small subunit ribosomal protein S10	RS10_THET2	UniRef90_P62653 30S ribosomal protein S10 n=31 Tax=Bacteria TaxID=2 RepID=RS10_THET2	Bacteria	FALSE	0.581	116	1.96e-27				NA	NA	NA	NA	Ribosomal protein S10p/S20e [PF00338.25]				0	gene_150	cluster97	K02946	K02946		303	124	91	13311.7	58	7920.53	32233.8	29621.1	32233.8	NODE_1_length_446226_cov_50.001397	fig|6666666.503569.peg.155	peg	NODE_1_length_446226_cov_50.001397_180331_180029	180331	180029	-	SSU ribosomal protein S10p (S20e)	NA
both DRAM and RAST	152	180499	181596	-1	E						NA	NA	NA	NA				NA	NA	NA	NA					0	gene_151	cluster7240				1098	919	2486	49068.2	1135	20913.6	118817	78212.5	118817	NODE_1_length_446226_cov_50.001397	fig|6666666.503569.peg.156	peg	NODE_1_length_446226_cov_50.001397_181596_180499	181596	180499	-	hypothetical protein	NA
both DRAM and RAST	153	182099	185923	-1	B	K03046	DNA-directed RNA polymerase subunit beta' [EC:2.7.7.6]	M9WAP6_9MOLU	UniRef90_M9WAP6 DNA-directed RNA polymerase subunit beta' n=13 Tax=Mycoplasma TaxID=2093 RepID=M9WAP6_9MOLU	Mycoplasma	TRUE	0.47	1048	0				NA	NA	NA	NA	RNA polymerase Rpb1; domain 5 [PF04998.20]; RNA polymerase Rpb1; domain 2 [PF00623.23]; RNA polymerase Rpb1; domain 1 [PF04997.15]; RNA polymerase Rpb1; domain 3 [PF04983.21]; RNA polymerase Rpb1; domain 4 [PF05000.20]	VOG01175	sp|O57204|RP147_VACCA DNA-directed RNA polymerase 147 kDa polypeptide; XhXrXs	Xr;Xh;Xs	0	gene_152	cluster2	K03043 K03046	K03043		3825	3646	128	636.806	93	431.931	1542	1615.33	1615.33	NODE_1_length_446226_cov_50.001397	fig|6666666.503569.peg.158	peg	NODE_1_length_446226_cov_50.001397_185923_182099	185923	182099	-	DNA-directed RNA polymerase beta' subunit (EC 2.7.7.6)	NA
both DRAM and RAST	154	185928	189641	-1	B	K03043	DNA-directed RNA polymerase subunit beta [EC:2.7.7.6]	A0A0U2VRB8_9MOLU	UniRef90_A0A0U2VRB8 DNA-directed RNA polymerase subunit beta n=1 Tax=Mycoplasma sp. (ex Biomphalaria glabrata) TaxID=1749074 RepID=A0A0U2VRB8_9MOLU	Mycoplasma sp. (ex Biomphalaria glabrata)	TRUE	0.425	893	4.78e-276	MER0195833	N11	MER0195833 - family N11 unassigned peptide lyases () [N11.UPW]#N11#{peptidase unit: 944-1048}~source YP_003970177~	FALSE	0.421	76	5.09e-12	RNA polymerase Rpb2; domain 6 [PF00562.31]; RNA polymerase Rpb2; domain 3 [PF04565.19]; RNA polymerase Rpb2; domain 7 [PF04560.23]; RNA polymerase beta subunit [PF04563.18]; RNA polymerase beta subunit external 1 domain [PF10385.12]				0	gene_153	cluster2	K03043 K03046	K03043		3714	3535	118	605.49	88	421.542	1466.17	1576.48	1576.48	NODE_1_length_446226_cov_50.001397	fig|6666666.503569.peg.159	peg	NODE_1_length_446226_cov_50.001397_189641_185928	189641	185928	-	DNA-directed RNA polymerase beta subunit (EC 2.7.7.6)	NA
both DRAM and RAST	155	189715	191364	-1	B	K01937	CTP synthase [EC:6.3.4.2]	A0A1V6A4M2_9FIRM	UniRef90_A0A1V6A4M2 CTP synthase n=1 Tax=Firmicutes bacterium ADurb.Bin153 TaxID=1852883 RepID=A0A1V6A4M2_9FIRM	Firmicutes bacterium ADurb.Bin153	TRUE	0.409	385	1.64e-112	MER0065772	C26	MER0065772 - CTP synthetase (Aeropyrum pernix) [C26.964]#C26#{peptidase unit: 1-538}~source NP_148051~	FALSE	0.338	294	8.2e-84	CTP synthase N-terminus [PF06418.17]; Glutamine amidotransferase class-I [PF00117.31]	VOG27890	sp|A0B7H6|PYRG_METTP CTP synthase; Xh	Xh	0	gene_154	cluster218	K01937	K01937		1650	1471	16	197.297	25	287.79	477.747	1076.27	1076.27	NODE_1_length_446226_cov_50.001397	fig|6666666.503569.peg.160	peg	NODE_1_length_446226_cov_50.001397_191364_189715	191364	189715	-	CTP synthase (EC 6.3.4.2)	NA
both DRAM and RAST	156	191413	193065	-1	B	K01887	arginyl-tRNA synthetase [EC:6.1.1.19]	A0A0U9HK24_9FIRM	UniRef90_A0A0U9HK24 Arginine--tRNA ligase n=1 Tax=Tepidanaerobacter syntrophicus TaxID=224999 RepID=A0A0U9HK24_9FIRM	Tepidanaerobacter syntrophicus	TRUE	0.387	364	1.33e-105				NA	NA	NA	NA	tRNA synthetases class I (R) [PF00750.22]; DALR anticodon binding domain [PF05746.18]	VOG09367	sp|Q5UQ59|SYR_MIMIV Arginine--tRNA ligase; Xh	Xh	0	gene_155	cluster20	K01887	K01887		1653	1474	69	849.113	65	746.731	2056.09	2792.62	2792.62	NODE_1_length_446226_cov_50.001397	fig|6666666.503569.peg.161	peg	NODE_1_length_446226_cov_50.001397_193065_191413	193065	191413	-	Arginyl-tRNA synthetase (EC 6.1.1.19)	NA
both DRAM and RAST	157	193072	194010	-1	B	K00926	carbamate kinase [EC:2.7.2.2]	W6AA83_9MOLU	UniRef90_W6AA83 Carbamate kinase n=1 Tax=Spiroplasma sabaudiense Ar-1343 TaxID=1276257 RepID=W6AA83_9MOLU	Spiroplasma sabaudiense Ar-1343	TRUE	0.597	353	8.75e-106				NA	NA	NA	NA	Amino acid kinase family [PF00696.31]				0	gene_156	cluster367	K00926	K00926		939	760	29	692.147	39	868.959	1676.01	3249.72	3249.72	NODE_1_length_446226_cov_50.001397	fig|6666666.503569.peg.162	peg	NODE_1_length_446226_cov_50.001397_194010_193072	194010	193072	-	Carbamate kinase (EC 2.7.2.2)	NA
both DRAM and RAST	158	194117	195778	-1	C			A0A2K8SE70_9MOLU	UniRef90_A0A2K8SE70 Arginine/ornithine antiporter n=1 Tax=Spiroplasma floricola 23-6 TaxID=1336749 RepID=A0A2K8SE70_9MOLU	Spiroplasma floricola 23-6	FALSE	0.367	334	2.63e-95				NA	NA	NA	NA	C4-dicarboxylate anaerobic carrier [PF03606.18]				0	gene_157	cluster356				1662	1483	3671	44901.1	1991	22734.1	108726	85020.7	108726	NODE_1_length_446226_cov_50.001397	fig|6666666.503569.peg.163	peg	NODE_1_length_446226_cov_50.001397_195778_194117	195778	194117	-	Arginine/ornithine antiporter ArcD	NA
both DRAM and RAST	159	195834	196826	-1	B	K00611	ornithine carbamoyltransferase [EC:2.1.3.3]	UPI002022AAD2	UniRef90_UPI002022AAD2 ornithine carbamoyltransferase n=2 Tax=Mesoplasma TaxID=46239 RepID=UPI002022AAD2	Mesoplasma	TRUE	0.739	492	2.83e-153				NA	NA	NA	NA	Aspartate/ornithine carbamoyltransferase; carbamoyl-P binding domain [PF02729.24]; Aspartate/ornithine carbamoyltransferase; Asp/Orn binding domain [PF00185.27]	VOG08498	sp|P49077|PYRB_ARATH Aspartate carbamoyltransferase; chloroplastic; Xh	Xh	0	gene_158	cluster357	K00611 K13252	K00611		993	814	134	2986.03	147	3058.02	7230.56	11436.4	11436.4	NODE_1_length_446226_cov_50.001397	fig|6666666.503569.peg.164	peg	NODE_1_length_446226_cov_50.001397_196826_195834	196826	195834	-	Ornithine carbamoyltransferase (EC 2.1.3.3)	NA
both DRAM and RAST	160	196850	198088	-1	B	K01478	arginine deiminase [EC:3.5.3.6]	UPI002022FB85	UniRef90_UPI002022FB85 arginine deiminase n=1 Tax=unclassified Spiroplasma TaxID=2637901 RepID=UPI002022FB85	unclassified Spiroplasma	TRUE	0.633	488	2.38e-150				NA	NA	NA	NA	Arginine deiminase [PF02274.20]; N;N dimethylarginine dimethylhydrolase; eukaryotic [PF19420.2]				0	gene_159	cluster338	K01478	K01478		1239	1060	365.05	6246.85	189.283	3023.81	15126.5	11308.4	15126.5	NODE_1_length_446226_cov_50.001397	fig|6666666.503569.peg.165	peg	NODE_1_length_446226_cov_50.001397_198130_196850	198130	196850	-	Arginine deiminase (EC 3.5.3.6)	NA
both DRAM and RAST	161	199211	200449	-1	C	K01478	arginine deiminase [EC:3.5.3.6]	UPI002022FB85	UniRef90_UPI002022FB85 arginine deiminase n=1 Tax=unclassified Spiroplasma TaxID=2637901 RepID=UPI002022FB85	unclassified Spiroplasma	FALSE	0.628	483	1.04e-148				NA	NA	NA	NA	Arginine deiminase [PF02274.20]; N;N dimethylarginine dimethylhydrolase; eukaryotic [PF19420.2]				0	gene_160	cluster338	K01478	K01478		1239	1060	469.95	8041.92	646.717	10331.3	19473.2	38636.9	38636.9	NODE_1_length_446226_cov_50.001397	fig|6666666.503569.peg.170	peg	NODE_1_length_446226_cov_50.001397_200491_199211	200491	199211	-	Arginine deiminase (EC 3.5.3.6)	NA
both DRAM and RAST	162	200622	201542	-1	C			UPI001C0EE7E4	UniRef90_UPI001C0EE7E4 thioredoxin-disulfide reductase n=1 Tax=Clostridium sp. MSJ-8 TaxID=2841510 RepID=UPI001C0EE7E4	Clostridium sp. MSJ-8	FALSE	0.428	230	2.31e-63				NA	NA	NA	NA	Pyridine nucleotide-disulphide oxidoreductase [PF07992.17]; Flavin-binding monooxygenase-like [PF00743.22]; L-lysine 6-monooxygenase/L-ornithine 5-monooxygenase [PF13434.9]	VOG15834	sp|P23160|R34K_CLOPA 34.2 kDa protein in rubredoxin operon; Xh	Xh	0	gene_161	cluster47	K00384	K00384		921	742	37	904.507	51	1163.9	2190.23	4352.74	4352.74	NODE_1_length_446226_cov_50.001397	fig|6666666.503569.peg.171	peg	NODE_1_length_446226_cov_50.001397_201542_200622	201542	200622	-	Thioredoxin reductase (EC 1.8.1.9)	NA
both DRAM and RAST	163	201579	202748	-1	C			UPI001C05AC8A	UniRef90_UPI001C05AC8A HD domain-containing protein n=1 Tax=Spiroplasma endosymbiont of 'Nebria riversi' TaxID=2792084 RepID=UPI001C05AC8A	Spiroplasma endosymbiont of 'Nebria riversi'	FALSE	0.411	201	2.95e-52				NA	NA	NA	NA	HD domain [PF01966.25]; HD associated region [PF19276.2]	VOG09284	sp|B0G107|SAMH1_DICDI Deoxynucleoside triphosphate triphosphohydrolase SAMHD1 homolog; Xh	Xh	0	gene_162	cluster277	K06885	K06885		1170	991	16	292.86	6	102.524	709.149	383.418	709.149	NODE_1_length_446226_cov_50.001397	fig|6666666.503569.peg.172	peg	NODE_1_length_446226_cov_50.001397_202748_201579	202748	201579	-	Deoxyguanosinetriphosphate triphosphohydrolase (EC 3.1.5.1)	NA
both DRAM and RAST	164	202764	204212	-1	B	K01885	glutamyl-tRNA synthetase [EC:6.1.1.17]	A0A160F7J6_9BACI	UniRef90_A0A160F7J6 Glutamate--tRNA ligase n=6 Tax=Bacillaceae TaxID=186817 RepID=A0A160F7J6_9BACI	Bacillaceae	TRUE	0.441	382	1.25e-112				NA	NA	NA	NA	tRNA synthetases class I (E and Q); catalytic domain [PF00749.24]; Anticodon binding domain [PF19269.2]	VOG05237	sp|P52780|SYQ_LUPLU Glutamine--tRNA ligase; Xh	Xh	0	gene_163	cluster100	K01885 K09698	K01885		1449	1270	28	399.916	32	426.672	968.381	1595.66	1595.66	NODE_1_length_446226_cov_50.001397	fig|6666666.503569.peg.173	peg	NODE_1_length_446226_cov_50.001397_204212_202764	204212	202764	-	Glutamyl-tRNA synthetase (EC 6.1.1.17) @ Glutamyl-tRNA(Gln) synthetase (EC 6.1.1.24)	NA
both DRAM and RAST	165	205281	205802	-1	C	K03111	single-strand DNA-binding protein	A0A0H3XHB7_9MOLU	UniRef90_A0A0H3XHB7 Single-stranded DNA-binding protein n=2 Tax=Spiroplasma TaxID=2132 RepID=A0A0H3XHB7_9MOLU	Spiroplasma	FALSE	0.493	98	7.87e-20				NA	NA	NA	NA	Single-strand binding protein family [PF00436.28]	VOG00339	sp|O21902|SSB_BPLSK SSB protein; Xh	Xh	0	gene_164	cluster80	K03111	K03111		522	343	9	475.951	8	394.952	1152.5	1477.04	1477.04	NODE_1_length_446226_cov_50.001397	fig|6666666.503569.peg.177	peg	NODE_1_length_446226_cov_50.001397_205802_205281	205802	205281	-	Single-stranded DNA-binding protein	NA
both DRAM and RAST	166	206135	206650	-1	C	K02935	large subunit ribosomal protein L7/L12	W6AFC2_9MOLU	UniRef90_W6AFC2 50S ribosomal protein L7/L12 n=3 Tax=Spiroplasma TaxID=2132 RepID=W6AFC2_9MOLU	Spiroplasma	FALSE	0.453	98	7.32e-20				NA	NA	NA	NA	Ribosomal protein L7/L12 C-terminal domain [PF00542.22]				0	gene_165	cluster132	K02935	K02935		516	337	36	1937.7	23	1155.7	4692.07	4322.07	4692.07	NODE_1_length_446226_cov_50.001397	fig|6666666.503569.peg.179	peg	NODE_1_length_446226_cov_50.001397_206650_206135	206650	206135	-	LSU ribosomal protein L7/L12 (P1/P2)	NA
both DRAM and RAST	167	206708	207199	-1	C	K02864	large subunit ribosomal protein L10	A0A937W2Z5_9BACT	UniRef90_A0A937W2Z5 50S ribosomal protein L10 n=1 Tax=Candidatus Tectomicrobia bacterium TaxID=2528274 RepID=A0A937W2Z5_9BACT	Candidatus Tectomicrobia bacterium	FALSE	0.353	93	2.36e-18				NA	NA	NA	NA	Ribosomal protein L10 [PF00466.23]				0	gene_166	cluster69	K02864	K02864		492	313	11	637.474	5	270.504	1543.62	1011.63	1543.62	NODE_1_length_446226_cov_50.001397	fig|6666666.503569.peg.180	peg	NODE_1_length_446226_cov_50.001397_207199_206708	207199	206708	-	LSU ribosomal protein L10p (P0)	NA
both DRAM and RAST	168	207343	207816	-1	C	K00760	hypoxanthine phosphoribosyltransferase [EC:2.4.2.8]	Q14PF6_SPICI	UniRef90_Q14PF6 Hypoxanthine phosphoribosyltransferase n=6 Tax=Spiroplasma TaxID=2132 RepID=Q14PF6_SPICI	Spiroplasma	FALSE	0.44	119	1.85e-27				NA	NA	NA	NA	Phosphoribosyl transferase domain [PF00156.30]	VOG04920	sp|P45078|HPRT_HAEIN Hypoxanthine phosphoribosyltransferase; Xh	Xh	0	gene_167	cluster684	K00760	K00760		474	295	3	184.465	1	57.4019	446.675	214.671	446.675	NODE_1_length_446226_cov_50.001397	fig|6666666.503569.peg.181	peg	NODE_1_length_446226_cov_50.001397_207885_207343	207885	207343	-	Hypoxanthine-guanine phosphoribosyltransferase (EC 2.4.2.8)	NA
both DRAM and RAST	169	207897	209267	-1	C	K01756	adenylosuccinate lyase [EC:4.3.2.2]	A0A7V4K1E0_UNCDE	UniRef90_A0A7V4K1E0 Adenylosuccinate lyase n=1 Tax=Deltaproteobacteria bacterium TaxID=2026735 RepID=A0A7V4K1E0_UNCDE	Deltaproteobacteria bacterium	FALSE	0.418	317	6.04e-91				NA	NA	NA	NA	Lyase [PF00206.23]	VOG19324	sp|O27580|PUR8_METTH Adenylosuccinate lyase; Xh	Xh	0	gene_168	cluster331	K01756	K01756		1371	1192	38	578.258	17	241.502	1400.23	903.167	1400.23	NODE_1_length_446226_cov_50.001397	fig|6666666.503569.peg.182	peg	NODE_1_length_446226_cov_50.001397_209267_207897	209267	207897	-	Adenylosuccinate lyase (EC 4.3.2.2)	NA
both DRAM and RAST	170	209248	211110	-1	C	K01939	adenylosuccinate synthase [EC:6.3.4.4]	UPI0020C141BA	UniRef90_UPI0020C141BA adenylosuccinate synthase n=3 Tax=unclassified Spiroplasma TaxID=2637901 RepID=UPI0020C141BA	unclassified Spiroplasma	FALSE	0.444	334	4.06e-94				NA	NA	NA	NA	Adenylosuccinate synthetase [PF00709.24]; Peptidyl-tRNA hydrolase [PF01195.22]	VOG08025	sp|B3QQZ0|PURA_CHLP8 Adenylosuccinate synthetase; Xh	Xh	0	gene_169	cluster330	K01939	K01939		1863	1684	33	355.456	37	372.056	860.723	1391.41	1391.41	NODE_1_length_446226_cov_50.001397	fig|6666666.503569.peg.183	peg	NODE_1_length_446226_cov_50.001397_211110_209248	211110	209248	-	Adenylosuccinate synthetase (EC 6.3.4.4)	NA
both DRAM and RAST	171	211103	212107	-1	C	K00948	ribose-phosphate pyrophosphokinase [EC:2.7.6.1]	UPI00051C0E9F	UniRef90_UPI00051C0E9F ribose-phosphate diphosphokinase n=1 Tax=Mycoplasmoides alvi TaxID=78580 RepID=UPI00051C0E9F	Mycoplasmoides alvi	FALSE	0.413	234	3.93e-64				NA	NA	NA	NA	N-terminal domain of ribose phosphate pyrophosphokinase [PF13793.9]; Phosphoribosyl synthetase-associated domain [PF14572.9]; Phosphoribosyl transferase domain [PF00156.30]	VOG04419	sp|Q0C5A1|KPRS_HYPNA Ribose-phosphate pyrophosphokinase; XhXr	Xr;Xh	0	gene_170	cluster150	K00948	K00948		1005	826	20	439.202	18	369.012	1063.51	1380.03	1380.03	NODE_1_length_446226_cov_50.001397	fig|6666666.503569.peg.184	peg	NODE_1_length_446226_cov_50.001397_212107_211103	212107	211103	-	Ribose-phosphate pyrophosphokinase (EC 2.7.6.1)	NA
both DRAM and RAST	172	212112	212579	-1	C	K02990	small subunit ribosomal protein S6	S5MAE2_9MOLU	UniRef90_S5MAE2 30S ribosomal protein S6 n=2 Tax=Spiroplasma taiwanense TaxID=2145 RepID=S5MAE2_9MOLU	Spiroplasma taiwanense	FALSE	0.367	69	2.51e-10				NA	NA	NA	NA	Ribosomal protein S6 [PF01250.20]				0	gene_171	cluster131	K02990	K02990		468	289	19	1192.53	9	527.342	2887.67	1972.15	2887.67	NODE_1_length_446226_cov_50.001397	fig|6666666.503569.peg.185	peg	NODE_1_length_446226_cov_50.001397_212579_212112	212579	212112	-	hypothetical protein	NA
both DRAM and RAST	173	213661	218049	-1	E						NA	NA	NA	NA				NA	NA	NA	NA					0	gene_172	cluster2896				4389	4210	337	1451.98	343	1379.62	3515.91	5159.49	5159.49	NODE_1_length_446226_cov_50.001397	fig|6666666.503569.peg.186	peg	NODE_1_length_446226_cov_50.001397_218097_213661	218097	213661	-	hypothetical protein	NA
DRAM only	174	218684	221407	-1	E						NA	NA	NA	NA				NA	NA	NA	NA					0	gene_173	cluster1701				2724	2545	541	3855.88	344	2288.86	9336.86	8559.85	9336.86	NA	NA	NA	NA	NA	NA	NA	NA	NA
both DRAM and RAST	175	221422	225462	-1	E						NA	NA	NA	NA				NA	NA	NA	NA					0	gene_174	cluster2896				4041	3862	440	2066.59	365	1600.4	5004.17	5985.16	5985.16	NODE_1_length_446226_cov_50.001397	fig|6666666.503569.peg.189	peg	NODE_1_length_446226_cov_50.001397_225462_221422	225462	221422	-	hypothetical protein	NA
both DRAM and RAST	176	225583	226296	-1	C			A0A2K8NRL8_9MOLU	UniRef90_A0A2K8NRL8 Purine nucleoside phosphorylase n=1 Tax=Entomoplasma freundtii TaxID=74700 RepID=A0A2K8NRL8_9MOLU	Entomoplasma freundtii	FALSE	0.416	171	4.22e-44				NA	NA	NA	NA	Phosphorylase superfamily [PF01048.23]				0	gene_175	cluster115	K03784	K03784		714	535	42	1424	38	1202.76	3448.16	4498.07	4498.07	NODE_1_length_446226_cov_50.001397	fig|6666666.503569.peg.190	peg	NODE_1_length_446226_cov_50.001397_226296_225583	226296	225583	-	Purine nucleoside phosphorylase (EC 2.4.2.1)	NA
both DRAM and RAST	177	226308	232418	-1	E						NA	NA	NA	NA				NA	NA	NA	NA					0	gene_176	cluster1701				6111	5932	64	195.701	70.434	201.062	473.882	751.93	751.93	NODE_1_length_446226_cov_50.001397	fig|6666666.503569.peg.191	peg	NODE_1_length_446226_cov_50.001397_232418_226308	232418	226308	-	TPR repeat-containing protein	NA
DRAM only	178	232408	235077	-1	E						NA	NA	NA	NA				NA	NA	NA	NA					0	gene_177	cluster1701				2670	2491	26	189.328	38.566	262.167	458.45	980.449	980.449	NA	NA	NA	NA	NA	NA	NA	NA	NA
both DRAM and RAST	179	235751	237682	-1	E						NA	NA	NA	NA				NA	NA	NA	NA					0	gene_178	cluster1701				1932	1753	95	983.005	80	772.781	2380.31	2890.04	2890.04	NODE_1_length_446226_cov_50.001397	fig|6666666.503569.peg.193	peg	NODE_1_length_446226_cov_50.001397_237682_235751	237682	235751	-	hypothetical protein	NA
both DRAM and RAST	180	238169	241636	1	C	K09952	CRISPR-associated endonuclease Csn1 [EC:3.1.-.-]	V5RIH2_SPIAP	UniRef90_V5RIH2 CRISPR-associated endonuclease Cas9 n=1 Tax=Spiroplasma apis B31 TaxID=1276258 RepID=V5RIH2_SPIAP	Spiroplasma apis B31	FALSE	0.202	247	5.6e-62				NA	NA	NA	NA	HNH endonuclease [PF13395.9]; RuvC endonuclease subdomain 3 [PF18541.4]; HNH endonuclease [PF14279.9]				0	gene_179	cluster966	K09952	K09952		3468	3289	38	209.572	29	149.308	507.47	558.38	558.38	NODE_1_length_446226_cov_50.001397	fig|6666666.503569.peg.195	peg	NODE_1_length_446226_cov_50.001397_238169_241636	238169	241636	+	CRISPR-associated protein; Csn1 family	NA
both DRAM and RAST	181	243864	244544	1	E						NA	NA	NA	NA				NA	NA	NA	NA					0	gene_180	cluster2897				681	502	21.4757	775.993	8	269.857	1879.04	1009.21	1879.04	NODE_1_length_446226_cov_50.001397	fig|6666666.503569.peg.201	peg	NODE_1_length_446226_cov_50.001397_243864_244544	243864	244544	+	FIG00674448: hypothetical protein	NA
both DRAM and RAST	182	244923	245462	1	E						NA	NA	NA	NA				NA	NA	NA	NA					0	gene_181	cluster2897				540	361	13.4412	675.377	4.87811	228.819	1635.4	855.735	1635.4	NODE_1_length_446226_cov_50.001397	fig|6666666.503569.peg.202	peg	NODE_1_length_446226_cov_50.001397_244923_245462	244923	245462	+	FIG00674448: hypothetical protein	NA
both DRAM and RAST	183	246324	247034	-1	E						NA	NA	NA	NA				NA	NA	NA	NA					0	gene_182	cluster6109				711	532	25.083	855.229	8.12189	258.52	2070.9	966.81	2070.9	NODE_1_length_446226_cov_50.001397	fig|6666666.503569.peg.206	peg	NODE_1_length_446226_cov_50.001397_247034_246324	247034	246324	-	Protease III precursor (EC 3.4.24.55)	NA
both DRAM and RAST	184	249132	250313	-1	C			UPI002022A377	UniRef90_UPI002022A377 ATP-binding cassette domain-containing protein n=2 Tax=Spiroplasma TaxID=2132 RepID=UPI002022A377	Spiroplasma	FALSE	0.351	223	1.35e-59				NA	NA	NA	NA					0	gene_183	cluster1496				1182	1003	4	72.3391	8	135.063	175.166	505.107	505.107	NODE_1_length_446226_cov_50.001397	fig|6666666.503569.peg.211	peg	NODE_1_length_446226_cov_50.001397_250313_249132	250313	249132	-	hypothetical protein	NA
both DRAM and RAST	185	250651	251571	-1	C	K15342	CRISP-associated protein Cas1	UPI002022C22D	UniRef90_UPI002022C22D type II CRISPR-associated endonuclease Cas1 n=2 Tax=Spiroplasma TaxID=2132 RepID=UPI002022C22D	Spiroplasma	FALSE	0.526	291	1.81e-84				NA	NA	NA	NA	CRISPR associated protein Cas1 [PF01867.19]				0	gene_184	cluster661	K15342	K15342		921	742	2	48.8923	6	136.929	118.391	512.086	512.086	NODE_1_length_446226_cov_50.001397	fig|6666666.503569.peg.213	peg	NODE_1_length_446226_cov_50.001397_251571_250651	251571	250651	-	CRISPR-associated protein Cas1	NA
both DRAM and RAST	186	251571	252356	-1	C	K03424	TatD DNase family protein [EC:3.1.21.-]	UPI001FEC7F13	UniRef90_UPI001FEC7F13 TatD family hydrolase n=1 Tax=Spiroplasma endosymbiont of 'Nebria riversi' TaxID=2792084 RepID=UPI001FEC7F13	Spiroplasma endosymbiont of 'Nebria riversi'	FALSE	0.492	214	2.11e-58				NA	NA	NA	NA	TatD related DNase [PF01026.24]	VOG30477	sp|P27859|TATD_ECOLI 3'-5' ssDNA/RNA exonuclease TatD; Xu	Xu	0	gene_185	cluster54	K03424	K03424		786	607	3	89.6492	5	139.486	217.082	521.648	521.648	NODE_1_length_446226_cov_50.001397	fig|6666666.503569.peg.214	peg	NODE_1_length_446226_cov_50.001397_252356_251571	252356	251571	-	Putative deoxyribonuclease YcfH	NA
both DRAM and RAST	187	252356	253078	-1	E						NA	NA	NA	NA				NA	NA	NA	NA					0	gene_186	cluster2584				723	544	15	500.157	5	155.639	1211.11	582.057	1211.11	NODE_1_length_446226_cov_50.001397	fig|6666666.503569.peg.215	peg	NODE_1_length_446226_cov_50.001397_253078_252356	253078	252356	-	hypothetical protein	NA
both DRAM and RAST	188	253042	254262	-1	C			R4UFB8_9MOLU	UniRef90_R4UFB8 Inner membrane protein translocase component YidC n=2 Tax=Spiroplasma TaxID=2132 RepID=R4UFB8_9MOLU	Spiroplasma	FALSE	0.277	149	1.71e-34				NA	NA	NA	NA	60Kd inner membrane protein [PF02096.23]				0	gene_187	cluster151	K03217	K03217		1221	1042	12	208.895	8	130.008	505.831	486.203	505.831	NODE_1_length_446226_cov_50.001397	fig|6666666.503569.peg.216	peg	NODE_1_length_446226_cov_50.001397_254259_253042	254259	253042	-	Inner membrane protein translocase component YidC; long form	NA
both DRAM and RAST	189	254817	255083	1	E						NA	NA	NA	NA				NA	NA	NA	NA					0	gene_188	cluster6110				267	88.0006	1	206.124	0	0	499.121	0	499.121	NODE_1_length_446226_cov_50.001397	fig|6666666.503569.peg.219	peg	NODE_1_length_446226_cov_50.001397_254817_255083	254817	255083	+	hypothetical protein	NA
both DRAM and RAST	190	255038	256330	1	C	K02313	chromosomal replication initiator protein	A0A6J4WTG2_9MOLU	UniRef90_A0A6J4WTG2 Chromosomal replication initiator protein DnaA n=2 Tax=unclassified Spiroplasma TaxID=2637901 RepID=A0A6J4WTG2_9MOLU	unclassified Spiroplasma	FALSE	0.358	199	8.48e-51				NA	NA	NA	NA	Bacterial dnaA protein [PF00308.21]; Bacterial dnaA protein helix-turn-helix [PF08299.14]; IstB-like ATP binding protein [PF01695.20]; ATPase family associated with various cellular activities (AAA) [PF00004.32]	VOG01726	REFSEQ DnaA protein; Xu	Xu	0	gene_189	cluster174	K02313	K02313		1293	1114	10	162.828	13	197.609	394.282	739.016	739.016	NODE_1_length_446226_cov_50.001397	fig|6666666.503569.peg.220	peg	NODE_1_length_446226_cov_50.001397_255038_256330	255038	256330	+	Chromosomal replication initiator protein DnaA	NA
both DRAM and RAST	191	256453	257565	1	C	K02338	DNA polymerase III subunit beta [EC:2.7.7.7]	A0A088T2C0_9BACT	UniRef90_A0A088T2C0 Beta sliding clamp n=2 Tax=Candidatus Izimaplasma TaxID=1912503 RepID=A0A088T2C0_9BACT	Candidatus Izimaplasma	FALSE	0.274	145	1.53e-33				NA	NA	NA	NA	DNA polymerase III beta subunit; central domain [PF02767.19]; DNA polymerase III beta subunit; C-terminal domain [PF02768.18]; DNA polymerase III beta subunit; N-terminal domain [PF00712.22]	VOG00916	sp|P9WNU1|DPO3B_MYCTU Beta sliding clamp; XhXr	Xr;Xh	0	gene_190	cluster212	K02338	K02338		1113	934	12	233.05	11	199.432	564.322	745.834	745.834	NODE_1_length_446226_cov_50.001397	fig|6666666.503569.peg.221	peg	NODE_1_length_446226_cov_50.001397_256453_257565	256453	257565	+	DNA polymerase III beta subunit (EC 2.7.7.7)	NA
both DRAM and RAST	192	257609	258712	1	E						NA	NA	NA	NA				NA	NA	NA	NA					0	gene_191	cluster2635				1104	925	4	78.4391	7	128.146	189.937	479.239	479.239	NODE_1_length_446226_cov_50.001397	fig|6666666.503569.peg.222	peg	NODE_1_length_446226_cov_50.001397_257609_258712	257609	258712	+	hypothetical protein	NA
both DRAM and RAST	193	258690	259523	1	C			A0A7G9W5L3_ALKCA	UniRef90_A0A7G9W5L3 HAD family phosphatase n=1 Tax=Alkalicella caledoniensis TaxID=2731377 RepID=A0A7G9W5L3_ALKCA	Alkalicella caledoniensis	FALSE	0.273	110	9.42e-23				NA	NA	NA	NA	haloacid dehalogenase-like hydrolase [PF08282.15]; Sucrose-6F-phosphate phosphohydrolase [PF05116.16]				0	gene_192	cluster648				834	655	4	110.773	4	103.411	268.233	386.735	386.735	NODE_1_length_446226_cov_50.001397	fig|6666666.503569.peg.223	peg	NODE_1_length_446226_cov_50.001397_258690_259523	258690	259523	+	Hydrolase (HAD superfamily)	NA
both DRAM and RAST	194	259627	261633	1	B			A0A846U9L7_9MOLU	UniRef90_A0A846U9L7 DNA gyrase subunit B n=2 Tax=Spiroplasma platyhelix TaxID=301585 RepID=A0A846U9L7_9MOLU	Spiroplasma platyhelix	TRUE	0.484	591	2.23e-181				NA	NA	NA	NA	DNA gyrase B [PF00204.28]; DNA gyrase B subunit; carboxyl terminus [PF00986.24]; Histidine kinase-; DNA gyrase B-; and HSP90-like ATPase [PF02518.29]; Toprim domain [PF01751.25]	VOG00506	sp|P07065|TOP5_BPT4 DNA topoisomerase medium subunit; Xh	Xh	0	gene_193	cluster4	K02470	K02470		2007	1828	41	406.838	46	426.118	985.142	1593.59	1593.59	NODE_1_length_446226_cov_50.001397	fig|6666666.503569.peg.224	peg	NODE_1_length_446226_cov_50.001397_259627_261633	259627	261633	+	DNA gyrase subunit B (EC 5.99.1.3)	NA
both DRAM and RAST	195	261638	264094	1	B			UPI001C052393	UniRef90_UPI001C052393 DNA gyrase subunit A n=1 Tax=Spiroplasma endosymbiont of 'Nebria riversi' TaxID=2792084 RepID=UPI001C052393	Spiroplasma endosymbiont of 'Nebria riversi'	TRUE	0.47	695	7.36e-215				NA	NA	NA	NA	DNA gyrase/topoisomerase IV; subunit A [PF00521.23]; DNA gyrase C-terminal domain; beta-propeller [PF03989.16]	VOG00506	sp|P07065|TOP5_BPT4 DNA topoisomerase medium subunit; Xh	Xh	0	gene_194	cluster107	K02469	K02469		2457	2278	43	342.396	43	319.641	829.099	1195.39	1195.39	NODE_1_length_446226_cov_50.001397	fig|6666666.503569.peg.225	peg	NODE_1_length_446226_cov_50.001397_261638_264094	261638	264094	+	DNA gyrase subunit A (EC 5.99.1.3)	NA
both DRAM and RAST	196	264174	265451	1	C	K01875	seryl-tRNA synthetase [EC:6.1.1.11]	A0A846TST1_9MOLU	UniRef90_A0A846TST1 Serine--tRNA ligase n=1 Tax=Spiroplasma platyhelix PALS-1 TaxID=1276218 RepID=A0A846TST1_9MOLU	Spiroplasma platyhelix PALS-1	FALSE	0.456	344	1.57e-100				NA	NA	NA	NA	tRNA synthetase class II core domain (G; H; P; S and T) [PF00587.28]	VOG02632	sp|O81983|SYS_HELAN Serine--tRNA ligase; Xh	Xh	0	gene_195	cluster55	K01875	K01875		1278	1099	10	165.05	19	292.755	399.662	1094.84	1094.84	NODE_1_length_446226_cov_50.001397	fig|6666666.503569.peg.226	peg	NODE_1_length_446226_cov_50.001397_264174_265451	264174	265451	+	Seryl-tRNA synthetase (EC 6.1.1.11)	NA
both DRAM and RAST	197	265454	266965	1	C	K02343	DNA polymerase III subunit gamma/tau [EC:2.7.7.7]	A0A356K550_UNCFI	UniRef90_A0A356K550 DNA polymerase III subunit gamma/tau n=1 Tax=Firmicutes bacterium TaxID=1879010 RepID=A0A356K550_UNCFI	Firmicutes bacterium	FALSE	0.326	269	8.12e-74				NA	NA	NA	NA	DNA polymerase III; delta subunit [PF13177.9]; ATPase family associated with various cellular activities (AAA) [PF00004.32]	VOG00409	sp|O64301|LOADL_BPR69 Sliding-clamp-loader large subunit; XhXr	Xr;Xh	0	gene_196	cluster163	K02343	K02343		1512	1333	13	176.9	11	139.737	428.356	522.587	522.587	NODE_1_length_446226_cov_50.001397	fig|6666666.503569.peg.227	peg	NODE_1_length_446226_cov_50.001397_265454_266965	265454	266965	+	DNA polymerase III subunits gamma and tau (EC 2.7.7.7)	NA
both DRAM and RAST	198	266943	267620	1	C	K00943	dTMP kinase [EC:2.7.4.9]	A0A3M0A1U8_9BACT	UniRef90_A0A3M0A1U8 Thymidylate kinase n=1 Tax=Metamycoplasma subdolum TaxID=92407 RepID=A0A3M0A1U8_9BACT	Metamycoplasma subdolum	FALSE	0.301	98	4.23e-19				NA	NA	NA	NA	Thymidylate kinase [PF02223.20]; Deoxynucleoside kinase [PF01712.22]	VOG00312	sp|P24425|KITH_EHV4 Thymidine kinase; XhXr	Xr;Xh	0	gene_197	cluster58	K00943	K00943		678	499	5	181.754	7	237.545	440.11	888.368	888.368	NODE_1_length_446226_cov_50.001397	fig|6666666.503569.peg.228	peg	NODE_1_length_446226_cov_50.001397_266943_267620	266943	267620	+	Thymidylate kinase (EC 2.7.4.9)	NA
both DRAM and RAST	199	267601	268551	1	C			A0A4Q0VTA2_9BACI	UniRef90_A0A4Q0VTA2 DNA polymerase III subunit delta' n=1 Tax=Anaerobacillus alkaliphilus TaxID=1548597 RepID=A0A4Q0VTA2_9BACI	Anaerobacillus alkaliphilus	FALSE	0.292	75	1.1e-10				NA	NA	NA	NA	DNA polymerase III; delta subunit [PF13177.9]				0	gene_198	cluster2459				951	772	1	23.4962	7	153.543	56.8951	574.218	574.218	NODE_1_length_446226_cov_50.001397	fig|6666666.503569.peg.229	peg	NODE_1_length_446226_cov_50.001397_267601_268551	267601	268551	+	hypothetical protein	NA
both DRAM and RAST	200	268604	270502	1	B			A0A851HA50_9MOLU	UniRef90_A0A851HA50 ATP-dependent zinc metalloprotease FtsH n=1 Tax=Candidatus Phytoplasma pruni TaxID=479893 RepID=A0A851HA50_9MOLU	Candidatus Phytoplasma pruni	TRUE	0.536	438	1.7e-129	MER0417925	M41	MER0417925 - YME1L1 g.p. ({Homo sapiens}) and similar (Tarsius syrichta) [M41.026]#M41#{peptidase unit: 304-447; 534-759}~source ENSTSYP00000007435~	FALSE	0.337	238	3.73e-64	Peptidase family M41 [PF01434.21]; ATPase family associated with various cellular activities (AAA) [PF00004.32]; Holliday junction DNA helicase RuvB P-loop domain [PF05496.15]; AAA domain (dynein-related subfamily) [PF07728.17]; Bacterial dnaA protein [PF00308.21]; TIP49 P-loop domain [PF06068.16]; AAA domain (Cdc48 subfamily) [PF07724.17]; AAA+ lid domain [PF17862.4]; Sigma-54 interaction domain…	VOG00870	sp|O82150|FTSH_TOBAC ATP-dependent zinc metalloprotease FTSH; chloroplastic; Xh	Xh	0	gene_199	cluster101	K03798	K03798		1899	1720	47	495.66	44	433.184	1200.22	1620.02	1620.02	NODE_1_length_446226_cov_50.001397	fig|6666666.503569.peg.230	peg	NODE_1_length_446226_cov_50.001397_268604_270502	268604	270502	+	Cell division protein FtsH (EC 3.4.24.-)	NA
both DRAM and RAST	201	270513	272579	1	C			A0A7V6J1I8_9BACT	UniRef90_A0A7V6J1I8 DHH family phosphoesterase n=1 Tax=bacterium TaxID=1869227 RepID=A0A7V6J1I8_9BACT	bacterium	FALSE	0.193	113	1.44e-21				NA	NA	NA	NA	DHH family [PF01368.23]				0	gene_200	cluster577	K22927	K22927		2067	1888	8	76.8603	7	62.7833	186.114	234.796	234.796	NODE_1_length_446226_cov_50.001397	fig|6666666.503569.peg.231	peg	NODE_1_length_446226_cov_50.001397_270519_272579	270519	272579	+	Phosphoesterase; DHH family protein	NA
both DRAM and RAST	202	272608	273963	1	C	K02314	replicative DNA helicase [EC:5.6.2.3]	A0A2J6NK16_9STAP	UniRef90_A0A2J6NK16 Replicative DNA helicase n=4 Tax=Nosocomiicoccus TaxID=489909 RepID=A0A2J6NK16_9STAP	Nosocomiicoccus	FALSE	0.348	251	2.41e-68				NA	NA	NA	NA	DnaB-like helicase C terminal domain [PF03796.18]; DnaB-like helicase N terminal domain [PF00772.24]; AAA domain [PF13481.9]; KaiC [PF06745.16]; Rad51 [PF08423.14]	VOG00256	sp|Q8X5V3|DNAB_ECO57 Replicative DNA helicase; XhXr	Xr;Xh	0	gene_201	cluster106	K02314	K02314		1356	1177	18	277.402	18	258.967	671.718	968.482	968.482	NODE_1_length_446226_cov_50.001397	fig|6666666.503569.peg.232	peg	NODE_1_length_446226_cov_50.001397_272608_273963	272608	273963	+	Replicative DNA helicase (EC 3.6.1.-)	NA
both DRAM and RAST	203	273965	274627	1	E						NA	NA	NA	NA				NA	NA	NA	NA					0	gene_202	cluster5018				663	484	6	224.864	12	419.84	544.499	1570.11	1570.11	NODE_1_length_446226_cov_50.001397	fig|6666666.503569.peg.233	peg	NODE_1_length_446226_cov_50.001397_273965_274627	273965	274627	+	hypothetical protein	NA
both DRAM and RAST	204	274658	275317	1	C	K03648	uracil-DNA glycosylase [EC:3.2.2.27]	A0A924VT50_9BACT	UniRef90_A0A924VT50 Uracil-DNA glycosylase n=1 Tax=Candidatus Parcubacteria bacterium TaxID=2762014 RepID=A0A924VT50_9BACT	Candidatus Parcubacteria bacterium	FALSE	0.548	223	2.01e-62				NA	NA	NA	NA	Uracil DNA glycosylase superfamily [PF03167.22]	VOG07350	sp|Q91UM2|UNG_VACCA Uracil-DNA glycosylase; Xu	Xu	0	gene_203	cluster188	K03648	K03648		660	481	4	150.844	5	176.024	365.263	658.293	658.293	NODE_1_length_446226_cov_50.001397	fig|6666666.503569.peg.234	peg	NODE_1_length_446226_cov_50.001397_274658_275317	274658	275317	+	Uracil-DNA glycosylase; family 1	NA
both DRAM and RAST	205	275359	276312	1	C			S5LVW7_9MOLU	UniRef90_S5LVW7 ECF transporter S component n=1 Tax=Spiroplasma taiwanense CT-1 TaxID=1276220 RepID=S5LVW7_9MOLU	Spiroplasma taiwanense CT-1	FALSE	0.306	124	4.33e-27				NA	NA	NA	NA					0	gene_204	cluster409	K23675	K23675		954	775	8	187.242	10	218.497	453.399	817.133	817.133	NODE_1_length_446226_cov_50.001397	fig|6666666.503569.peg.236	peg	NODE_1_length_446226_cov_50.001397_275728_276312	275728	276312	+	hypothetical protein	NA
both DRAM and RAST	206	276299	277708	1	C			W6A8F3_9MOLU	UniRef90_W6A8F3 Cysteine--tRNA ligase n=1 Tax=Spiroplasma sabaudiense Ar-1343 TaxID=1276257 RepID=W6A8F3_9MOLU	Spiroplasma sabaudiense Ar-1343	FALSE	0.412	305	1.49e-86				NA	NA	NA	NA	tRNA synthetases class I (C) catalytic domain [PF01406.22]	VOG09224	sp|Q54KR1|SYCC_DICDI Cysteine--tRNA ligase; cytoplasmic; Xh	Xh	0	gene_205	cluster67	K01883 K07586	K01883		1410	1231	7	103.146	8	110.047	249.764	411.553	411.553	NODE_1_length_446226_cov_50.001397	fig|6666666.503569.peg.237	peg	NODE_1_length_446226_cov_50.001397_276299_277708	276299	277708	+	Cysteinyl-tRNA synthetase (EC 6.1.1.16)	NA
both DRAM and RAST	207	277755	278486	1	C	K03218	23S rRNA (guanosine2251-2'-O)-methyltransferase [EC:2.1.1.185]	A0A2K8NZ32_9MOLU	UniRef90_A0A2K8NZ32 23S rRNA (Guanosine2251-2'-O)-methyltransferase n=1 Tax=Williamsoniiplasma somnilux TaxID=215578 RepID=A0A2K8NZ32_9MOLU	Williamsoniiplasma somnilux	FALSE	0.379	153	1.28e-37				NA	NA	NA	NA	SpoU rRNA Methylase family [PF00588.22]				0	gene_206	cluster108	K03218	K03218		732	553	4	131.205	9	275.591	317.708	1030.65	1030.65	NODE_1_length_446226_cov_50.001397	fig|6666666.503569.peg.238	peg	NODE_1_length_446226_cov_50.001397_277755_278486	277755	278486	+	23S rRNA (guanosine-2'-O-) -methyltransferase rlmB (EC 2.1.1.-)	NA
both DRAM and RAST	208	278446	279057	1	C			UPI002022ACA1	UniRef90_UPI002022ACA1 hypothetical protein n=2 Tax=Spiroplasma TaxID=2132 RepID=UPI002022ACA1	Spiroplasma	FALSE	0.304	84	8.16e-15				NA	NA	NA	NA					0	gene_207	cluster1234				612	433	0	0	0	0	0	0	0	NODE_1_length_446226_cov_50.001397	fig|6666666.503569.peg.239	peg	NODE_1_length_446226_cov_50.001397_278563_279057	278563	279057	+	hypothetical protein	NA
both DRAM and RAST	209	279294	279866	1	C			UPI002022D9E2	UniRef90_UPI002022D9E2 transcription termination/antitermination protein NusG n=2 Tax=Spiroplasma TaxID=2132 RepID=UPI002022D9E2	Spiroplasma	FALSE	0.333	84	7.56e-15				NA	NA	NA	NA					0	gene_208	cluster152	K02601	K02601		573	394	15	690.572	7	300.85	1672.19	1125.12	1672.19	NODE_1_length_446226_cov_50.001397	fig|6666666.503569.peg.241	peg	NODE_1_length_446226_cov_50.001397_279294_279866	279294	279866	+	Transcription antitermination protein NusG	NA
both DRAM and RAST	210	279870	280334	1	C	K02867	large subunit ribosomal protein L11	UPI00048826A4	UniRef90_UPI00048826A4 50S ribosomal protein L11 n=2 Tax=Mycoplasmoides TaxID=2995234 RepID=UPI00048826A4	Mycoplasmoides	FALSE	0.569	148	1.68e-37				NA	NA	NA	NA	Ribosomal protein L11; RNA binding domain [PF00298.22]; Ribosomal protein L11; N-terminal domain [PF03946.17]				0	gene_209	cluster83	K02867	K02867		465	286	14	887.925	5	296.041	2150.08	1107.13	2150.08	NODE_1_length_446226_cov_50.001397	fig|6666666.503569.peg.242	peg	NODE_1_length_446226_cov_50.001397_279870_280334	279870	280334	+	LSU ribosomal protein L11p (L12e)	NA
both DRAM and RAST	211	280318	281004	1	C	K02863	large subunit ribosomal protein L1	A0A858AQ14_9MOLU	UniRef90_A0A858AQ14 50S ribosomal protein L1 n=1 Tax=Spiroplasma sp. TIUS-1 TaxID=216963 RepID=A0A858AQ14_9MOLU	Spiroplasma sp. TIUS-1	FALSE	0.429	169	1.43e-43				NA	NA	NA	NA	Ribosomal protein L1p/L10e family [PF00687.24]				0	gene_210	cluster68	K02863	K02863		687	508	4	142.827	12	400.005	345.85	1495.93	1495.93	NODE_1_length_446226_cov_50.001397	fig|6666666.503569.peg.243	peg	NODE_1_length_446226_cov_50.001397_280318_281004	280318	281004	+	LSU ribosomal protein L1p (L10Ae)	NA
both DRAM and RAST	212	281055	282602	1	C	K01874	methionyl-tRNA synthetase [EC:6.1.1.10]	A0A222ERC3_9MOLU	UniRef90_A0A222ERC3 Methionine--tRNA ligase n=1 Tax=Spiroplasma corruscae TaxID=216934 RepID=A0A222ERC3_9MOLU	Spiroplasma corruscae	FALSE	0.36	299	7.29e-84				NA	NA	NA	NA	tRNA synthetases class I (M) [PF09334.14]; tRNA synthetases class I (I; L; M and V) [PF00133.25]; Anticodon binding domain of methionyl tRNA ligase [PF19303.2]; tRNA synthetases class I (C) catalytic domain [PF01406.22]; tRNA synthetases class I (K) [PF01921.21]	VOG02556	sp|Q8BU30|SYIC_MOUSE Isoleucine--tRNA ligase; cytoplasmic; Xh	Xh	0	gene_211	cluster13	K01874	K01874		1548	1369	8	105.999	6	74.2157	256.672	277.551	277.551	NODE_1_length_446226_cov_50.001397	fig|6666666.503569.peg.244	peg	NODE_1_length_446226_cov_50.001397_281055_282602	281055	282602	+	Methionyl-tRNA synthetase (EC 6.1.1.10)	NA
both DRAM and RAST	213	282574	283143	1	C	K00760	hypoxanthine phosphoribosyltransferase [EC:2.4.2.8]	A0A291IRL3_9MOLU	UniRef90_A0A291IRL3 Hypoxanthine phosphoribosyltransferase n=2 Tax=Mesoplasma lactucae TaxID=138853 RepID=A0A291IRL3_9MOLU	Mesoplasma lactucae	FALSE	0.471	160	3.05e-41				NA	NA	NA	NA	Phosphoribosyl transferase domain [PF00156.30]	VOG04920	sp|P45078|HPRT_HAEIN Hypoxanthine phosphoribosyltransferase; Xh	Xh	0	gene_212	cluster235	K00760	K00760		570	391	6	278.348	2	86.6166	674.009	323.928	674.009	NODE_1_length_446226_cov_50.001397	fig|6666666.503569.peg.245	peg	NODE_1_length_446226_cov_50.001397_282574_283143	282574	283143	+	Hypoxanthine-guanine phosphoribosyltransferase (EC 2.4.2.8)	NA
both DRAM and RAST	214	283133	284884	1	B	K01868	threonyl-tRNA synthetase [EC:6.1.1.3]	A0A533R6T0_9MOLU	UniRef90_A0A533R6T0 Threonine--tRNA ligase n=3 Tax=unclassified Spiroplasma TaxID=2637901 RepID=A0A533R6T0_9MOLU	unclassified Spiroplasma	TRUE	0.517	377	1.97e-109				NA	NA	NA	NA	tRNA synthetase class II core domain (G; H; P; S and T) [PF00587.28]; Anticodon binding domain [PF03129.23]	VOG02636	sp|Q8I5R7|SYP_PLAF7 Proline--tRNA ligase; Xh	Xh	0	gene_213	cluster51	K01868	K01868		1752	1573	24	276.756	22	236.833	670.154	885.706	885.706	NODE_1_length_446226_cov_50.001397	fig|6666666.503569.peg.246	peg	NODE_1_length_446226_cov_50.001397_283133_284884	283133	284884	+	Threonyl-tRNA synthetase (EC 6.1.1.3)	NA
both DRAM and RAST	215	284897	285511	1	C	K02520	translation initiation factor IF-3	R6Y825_9CLOT	UniRef90_R6Y825 Translation initiation factor IF-3 n=1 Tax=Clostridium sp. CAG:452 TaxID=1262810 RepID=R6Y825_9CLOT	Clostridium sp. CAG:452	FALSE	0.45	136	1.57e-32				NA	NA	NA	NA	Translation initiation factor IF-3; C-terminal domain [PF00707.25]; Translation initiation factor IF-3; N-terminal domain [PF05198.19]	VOG11037	sp|O67653|IF3_AQUAE Translation initiation factor IF-3; Xh	Xh	0	gene_214	cluster111	K02520	K02520		615	436	26	1081.69	6	233.031	2619.27	871.487	2619.27	NODE_1_length_446226_cov_50.001397	fig|6666666.503569.peg.247	peg	NODE_1_length_446226_cov_50.001397_284897_285511	284897	285511	+	Translation initiation factor 3	NA
both DRAM and RAST	216	286018	287148	1	C	K09760	DNA recombination protein RmuC	F2LX10_HIPMA	UniRef90_F2LX10 RmuC-domain protein n=1 Tax=Hippea maritima (strain ATCC 700847 / DSM 10411 / MH2) TaxID=760142 RepID=F2LX10_HIPMA	Hippea maritima (strain ATCC 700847 / DSM 10411 / MH2)	FALSE	0.317	143	8.12e-33				NA	NA	NA	NA	RmuC family [PF02646.19]				0	gene_215	cluster530	K09760	K09760		1131	952	18	342.965	7	124.511	830.476	465.645	830.476	NODE_1_length_446226_cov_50.001397	fig|6666666.503569.peg.249	peg	NODE_1_length_446226_cov_50.001397_286018_287148	286018	287148	+	DNA recombination protein RmuC	NA
both DRAM and RAST	217	287168	288223	1	C	K01889	phenylalanyl-tRNA synthetase alpha chain [EC:6.1.1.20]	W0GLM9_9MOLU	UniRef90_W0GLM9 Phenylalanine--tRNA ligase alpha subunit n=2 Tax=Spiroplasma TaxID=2132 RepID=W0GLM9_9MOLU	Spiroplasma	FALSE	0.38	208	4.48e-55				NA	NA	NA	NA	tRNA synthetases class II core domain (F) [PF01409.23]	VOG19992	sp|Q94K73|SYFM_ARATH Phenylalanine--tRNA ligase; chloroplastic/mitochondrial; Xh	Xh	0	gene_216	cluster57	K01889	K01889		1056	877	1	20.683	5	96.5425	50.0831	361.049	361.049	NODE_1_length_446226_cov_50.001397	fig|6666666.503569.peg.250	peg	NODE_1_length_446226_cov_50.001397_287174_288223	287174	288223	+	Phenylalanyl-tRNA synthetase alpha chain (EC 6.1.1.20)	NA
both DRAM and RAST	218	288226	290469	1	C			UPI0020BE7F32	UniRef90_UPI0020BE7F32 phenylalanine--tRNA ligase subunit beta n=3 Tax=unclassified Spiroplasma TaxID=2637901 RepID=UPI0020BE7F32	unclassified Spiroplasma	FALSE	0.2	159	9.8e-36				NA	NA	NA	NA	Putative tRNA binding domain [PF01588.23]				0	gene_217	cluster136	K01890	K01890		2244	2065	11	96.6244	5	41.0013	233.972	153.336	233.972	NODE_1_length_446226_cov_50.001397	fig|6666666.503569.peg.251	peg	NODE_1_length_446226_cov_50.001397_288226_290469	288226	290469	+	Phenylalanyl-tRNA synthetase beta chain (EC 6.1.1.20)	NA
both DRAM and RAST	219	290666	291550	1	C	K03438	16S rRNA (cytosine1402-N4)-methyltransferase [EC:2.1.1.199]	A0A4P7ZYA3_CLOTY	UniRef90_A0A4P7ZYA3 Ribosomal RNA small subunit methyltransferase H n=4 Tax=Clostridium tyrobutyricum TaxID=1519 RepID=A0A4P7ZYA3_CLOTY	Clostridium tyrobutyricum	FALSE	0.483	272	5.34e-78				NA	NA	NA	NA	MraW methylase family [PF01795.22]				0	gene_218	cluster85	K03438	K03438		885	706	9	231.234	6	143.911	559.924	538.197	559.924	NODE_1_length_446226_cov_50.001397	fig|6666666.503569.peg.253	peg	NODE_1_length_446226_cov_50.001397_290666_291550	290666	291550	+	rRNA small subunit methyltransferase H	NA
both DRAM and RAST	220	291543	292709	1	C			UPI001C04E379	UniRef90_UPI001C04E379 hypothetical protein n=1 Tax=Spiroplasma endosymbiont of 'Nebria riversi' TaxID=2792084 RepID=UPI001C04E379	Spiroplasma endosymbiont of 'Nebria riversi'	FALSE	0.194	76	1.27e-10				NA	NA	NA	NA					0	gene_219	cluster1902			Oceanoplasmataceae only	1167	988	1	18.3593	1	17.1392	44.4563	64.097	64.097	NODE_1_length_446226_cov_50.001397	fig|6666666.503569.peg.254	peg	NODE_1_length_446226_cov_50.001397_291543_292709	291543	292709	+	Cell division protein FtsA	NA
both DRAM and RAST	221	292730	293887	1	B	K03531	cell division protein FtsZ	UPI001C03C1F5	UniRef90_UPI001C03C1F5 cell division protein FtsZ n=1 Tax=Spiroplasma endosymbiont of 'Nebria riversi' TaxID=2792084 RepID=UPI001C03C1F5	Spiroplasma endosymbiont of 'Nebria riversi'	TRUE	0.515	368	1.19e-109				NA	NA	NA	NA	Tubulin/FtsZ family; GTPase domain [PF00091.28]; FtsZ family; C-terminal domain [PF12327.11]				0	gene_220	cluster259	K03531	K03531		1158	979	83	1537.83	36	622.684	3723.8	2328.71	3723.8	NODE_1_length_446226_cov_50.001397	fig|6666666.503569.peg.255	peg	NODE_1_length_446226_cov_50.001397_292730_293887	292730	293887	+	Cell division protein FtsZ (EC 3.4.24.-)	NA
both DRAM and RAST	222	293892	294194	1	C	K09772	cell division inhibitor SepF				NA	NA	NA	NA				NA	NA	NA	NA	Cell division protein SepF [PF04472.15]				0	gene_221	cluster438	K09772	K09772		303	124	6	877.695	2	273.122	2125.3	1021.42	2125.3	NODE_1_length_446226_cov_50.001397	fig|6666666.503569.peg.256	peg	NODE_1_length_446226_cov_50.001397_293892_294194	293892	294194	+	hypothetical protein	NA
both DRAM and RAST	223	294212	296944	1	B	K01870	isoleucyl-tRNA synthetase [EC:6.1.1.5]	B3QZQ2_PHYMT	UniRef90_B3QZQ2 Isoleucine--tRNA ligase n=1 Tax=Phytoplasma mali (strain AT) TaxID=482235 RepID=B3QZQ2_PHYMT	Phytoplasma mali (strain AT)	TRUE	0.439	631	3.34e-191				NA	NA	NA	NA	tRNA synthetases class I (I; L; M and V) [PF00133.25]; Anticodon-binding domain of tRNA ligase [PF08264.16]; tRNA synthetases class I (M) [PF09334.14]; tRNA synthetases class I (C) catalytic domain [PF01406.22]	VOG02556	sp|Q8BU30|SYIC_MOUSE Isoleucine--tRNA ligase; cytoplasmic; Xh	Xh	0	gene_222	cluster53	K01870	K01870		2733	2554	16	113.635	11	72.9323	275.163	272.751	275.163	NODE_1_length_446226_cov_50.001397	fig|6666666.503569.peg.257	peg	NODE_1_length_446226_cov_50.001397_294212_296944	294212	296944	+	Isoleucyl-tRNA synthetase (EC 6.1.1.5)	NA
DRAM only	224	296969	297442	1	C	K03101	signal peptidase II [EC:3.4.23.36]				NA	NA	NA	NA				NA	NA	NA	NA					0	gene_223	cluster6607	K03101	K03101		474	295	0	0	0	0	0	0	0	NA	NA	NA	NA	NA	NA	NA	NA	NA
both DRAM and RAST	225	297454	298332	1	C			A0A847NT52_9MOLU	UniRef90_A0A847NT52 Pseudouridine synthase n=1 Tax=Mollicutes bacterium TaxID=37628 RepID=A0A847NT52_9MOLU	Mollicutes bacterium	FALSE	0.376	134	1.02e-30				NA	NA	NA	NA	RNA pseudouridylate synthase [PF00849.25]				0	gene_224	cluster122	K06180	K06180		879	700	3	77.7387	0	0	188.241	0	188.241	NODE_1_length_446226_cov_50.001397	fig|6666666.503569.peg.258	peg	NODE_1_length_446226_cov_50.001397_297454_298332	297454	298332	+	Ribosomal large subunit pseudouridine synthase D (EC 4.2.1.70)	NA
both DRAM and RAST	226	298365	299345	1	E						NA	NA	NA	NA				NA	NA	NA	NA					0	gene_225	cluster1999			Oceanoplasmataceae only	981	802	1	22.6172	0	0	54.7667	0	54.7667	NODE_1_length_446226_cov_50.001397	fig|6666666.503569.peg.259	peg	NODE_1_length_446226_cov_50.001397_298365_299345	298365	299345	+	hypothetical protein	NA
both DRAM and RAST	227	299342	300193	-1	C			R4ZZG5_9CLOT	UniRef90_R4ZZG5 Ribonuclease HIII n=1 Tax=Clostridium sp. CAG:1000 TaxID=1262768 RepID=R4ZZG5_9CLOT	Clostridium sp. CAG:1000	FALSE	0.303	124	1.74e-27				NA	NA	NA	NA	Ribonuclease HII [PF01351.21]				0	gene_226	cluster309	K03471	K03471		852	673	2	53.905	0	0	130.529	0	130.529	NODE_1_length_446226_cov_50.001397	fig|6666666.503569.peg.260	peg	NODE_1_length_446226_cov_50.001397_300193_299342	300193	299342	-	Ribonuclease HIII (EC 3.1.26.4)	NA
DRAM only	228	300248	300508	-1	E						NA	NA	NA	NA				NA	NA	NA	NA					0	gene_227	cluster6606				261	82.002	0	0	1	206.502	0	772.274	772.274	NA	NA	NA	NA	NA	NA	NA	NA	NA
both DRAM and RAST	229	300729	301157	1	E						NA	NA	NA	NA				NA	NA	NA	NA					0	gene_228	cluster6605				429	250	0	0	0	0	0	0	0	NODE_1_length_446226_cov_50.001397	fig|6666666.503569.peg.261	peg	NODE_1_length_446226_cov_50.001397_300729_301157	300729	301157	+	hypothetical protein	NA
both DRAM and RAST	230	301160	301969	1	C			A0A7X8FZZ2_9BACT	UniRef90_A0A7X8FZZ2 Ribosomal RNA small subunit methyltransferase A n=1 Tax=Fusobacteria bacterium TaxID=2060921 RepID=A0A7X8FZZ2_9BACT	Fusobacteria bacterium	FALSE	0.346	149	3.81e-36				NA	NA	NA	NA	Ribosomal RNA adenine dimethylase [PF00398.23]				0	gene_229	cluster89	K02528	K02528		810	631	2	57.493	0	0	139.217	0	139.217	NODE_1_length_446226_cov_50.001397	fig|6666666.503569.peg.262	peg	NODE_1_length_446226_cov_50.001397_301160_301969	301160	301969	+	SSU rRNA (adenine(1518)-N(6)/adenine(1519)-N(6))-dimethyltransferase (EC 2.1.1.182)	NA
both DRAM and RAST	231	302009	302314	1	E						NA	NA	NA	NA				NA	NA	NA	NA					0	gene_230	cluster4505				306	127	0	0	0	0	0	0	0	NODE_1_length_446226_cov_50.001397	fig|6666666.503569.peg.263	peg	NODE_1_length_446226_cov_50.001397_302009_302314	302009	302314	+	hypothetical protein	NA
both DRAM and RAST	232	302357	302992	1	C			A0A533R686_9MOLU	UniRef90_A0A533R686 1-acyl-sn-glycerol-3-phosphate acyltransferase n=2 Tax=unclassified Spiroplasma TaxID=2637901 RepID=A0A533R686_9MOLU	unclassified Spiroplasma	FALSE	0.242	64	6.05e-08				NA	NA	NA	NA					0	gene_231	cluster1948			Oceanoplasmataceae only	636	457	2	79.3831	2	74.1075	192.223	277.146	277.146	NODE_1_length_446226_cov_50.001397	fig|6666666.503569.peg.264	peg	NODE_1_length_446226_cov_50.001397_302507_302992	302507	302992	+	hypothetical protein	NA
both DRAM and RAST	233	302999	304285	1	C			R4UDI1_9MOLU	UniRef90_R4UDI1 Thymidine phosphorylase n=2 Tax=Spiroplasma TaxID=2132 RepID=R4UDI1_9MOLU	Spiroplasma	FALSE	0.386	266	8.59e-74				NA	NA	NA	NA	Glycosyl transferase family; a/b domain [PF00591.24]				0	gene_232	cluster200	K00756	K00756		1287	1108	5	81.8548	8	122.264	198.208	457.242	457.242	NODE_1_length_446226_cov_50.001397	fig|6666666.503569.peg.265	peg	NODE_1_length_446226_cov_50.001397_302999_304285	302999	304285	+	Pyrimidine-nucleoside phosphorylase (EC 2.4.2.2)	NA
both DRAM and RAST	234	304278	305810	-1	B	K18682	ribonucrease Y [EC:3.1.-.-]	R4UDD8_9MOLU	UniRef90_R4UDD8 Ribonuclease Y n=2 Tax=Spiroplasma TaxID=2132 RepID=R4UDD8_9MOLU	Spiroplasma	TRUE	0.441	396	6.37e-117				NA	NA	NA	NA	RNase Y N-terminal region [PF12072.11]; HD domain [PF01966.25]				0	gene_233	cluster262	K18682	K18682		1533	1354	98	1312.87	95	1188.1	3179.06	4443.24	4443.24	NODE_1_length_446226_cov_50.001397	fig|6666666.503569.peg.266	peg	NODE_1_length_446226_cov_50.001397_305810_304278	305810	304278	-	FIG002344: Hydrolase (HAD superfamily)	NA
both DRAM and RAST	235	305870	306871	-1	C	K03553	recombination protein RecA	A0A7L6N0I5_9BACT	UniRef90_A0A7L6N0I5 Protein RecA n=1 Tax=Tenericutes bacterium zrk29 TaxID=2725268 RepID=A0A7L6N0I5_9BACT	Tenericutes bacterium zrk29	FALSE	0.476	277	5.85e-79				NA	NA	NA	NA	recA bacterial DNA recombination protein [PF00154.24]; Rad51 [PF08423.14]; KaiC [PF06745.16]; AAA domain [PF13481.9]; AAA domain [PF13479.9]	VOG00963	sp|B4RVU1|RECA_ALTMD Protein RecA; XhXr	Xr;Xh	0	gene_234	cluster88	K03553	K03553		1002	823	3	66.1204	1	20.5754	160.108	76.9477	160.108	NODE_1_length_446226_cov_50.001397	fig|6666666.503569.peg.267	peg	NODE_1_length_446226_cov_50.001397_306871_305870	306871	305870	-	RecA protein	NA
both DRAM and RAST	236	307024	307422	1	C			A0A0B3VYW2_9FIRM	UniRef90_A0A0B3VYW2 Cytidine deaminase n=6 Tax=Terrisporobacter TaxID=1505652 RepID=A0A0B3VYW2_9FIRM	Terrisporobacter	FALSE	0.443	85	2.87e-16				NA	NA	NA	NA	Cytidine and deoxycytidylate deaminase zinc-binding region [PF00383.26]				0	gene_235	cluster349	K01493	K01493		399	220	1	82.4501	0	0	199.65	0	199.65	NODE_1_length_446226_cov_50.001397	fig|6666666.503569.peg.268	peg	NODE_1_length_446226_cov_50.001397_307024_307422	307024	307422	+	dCMP deaminase (EC 3.5.4.12)	NA
both DRAM and RAST	237	308029	309204	1	B	K00549	5-methyltetrahydropteroyltriglutamate--homocysteine methyltransferase [EC:2.1.1.14]	A0A7V8ZRV7_9BURK	UniRef90_A0A7V8ZRV7 Meth_synt_2 domain-containing protein n=1 Tax=Burkholderiales bacterium TaxID=1891238 RepID=A0A7V8ZRV7_9BURK	Burkholderiales bacterium	TRUE	0.684	521	3.25e-162				NA	NA	NA	NA	Cobalamin-independent synthase; Catalytic domain [PF01717.21]				0	gene_236	cluster8871	K00549	K00549		1176	997	66	1200.78	114	1936.23	2907.64	7241.09	7241.09	NODE_1_length_446226_cov_50.001397	fig|6666666.503569.peg.270	peg	NODE_1_length_446226_cov_50.001397_308029_309204	308029	309204	+	5-methyltetrahydropteroyltriglutamate--homocysteine methyltransferase (EC 2.1.1.14)	NA
both DRAM and RAST	238	309461	309784	-1	C			UPI001C04742E	UniRef90_UPI001C04742E DivIVA domain-containing protein n=1 Tax=Spiroplasma endosymbiont of 'Nebria riversi' TaxID=2792084 RepID=UPI001C04742E	Spiroplasma endosymbiont of 'Nebria riversi'	FALSE	0.441	81	3.33e-15				NA	NA	NA	NA	DivIVA protein [PF05103.16]				0	gene_237	cluster505	K04074	K04074		324	145	2	250.194	0	0	605.835	0	605.835	NODE_1_length_446226_cov_50.001397	fig|6666666.503569.peg.271	peg	NODE_1_length_446226_cov_50.001397_309781_309461	309781	309461	-	hypothetical protein	NA
both DRAM and RAST	239	309888	310169	-1	C			A8F733_PSELT	UniRef90_A8F733 Histone family protein DNA-binding protein n=1 Tax=Pseudothermotoga lettingae (strain ATCC BAA-301 / DSM 14385 / NBRC 107922 / TMO) TaxID=416591 RepID=A8F733_PSELT	Pseudothermotoga lettingae (strain ATCC BAA-301 / DSM 14385 / NBRC 107922 / TMO)	FALSE	0.484	82	6.98e-16				NA	NA	NA	NA	Bacterial DNA-binding protein [PF00216.24]	VOG02042	sp|P0A3H0|DBH_GEOSE DNA-binding protein HU; Xr	Xr	0	gene_238	cluster63				282	103	241	42441.8	167	27455.4	102771	102677	102771	NODE_1_length_446226_cov_50.001397	fig|6666666.503569.peg.272	peg	NODE_1_length_446226_cov_50.001397_310169_309888	310169	309888	-	DNA-binding protein HBsu	NA
both DRAM and RAST	240	310270	312009	-1	C	K03977	GTPase	A0A7C3MSC2_UNCFI	UniRef90_A0A7C3MSC2 GTPase Der n=1 Tax=Firmicutes bacterium TaxID=1879010 RepID=A0A7C3MSC2_UNCFI	Firmicutes bacterium	FALSE	0.328	181	1.89e-43				NA	NA	NA	NA	Cytidylate kinase [PF02224.21]; MnmE helical domain [PF12631.10]; 50S ribosome-binding GTPase [PF01926.26]; Ferrous iron transport protein B [PF02421.21]; Ras family [PF00071.25]; RsgA GTPase [PF03193.19]; Elongation factor Tu GTP binding domain [PF00009.30]; Ethanolamine utilisation - propanediol utilisation [PF10662.12]; ADP-ribosylation factor family [PF00025.24]; Dynamin family [PF00350.26]	VOG00082	sp|Q5UQ27|RABL_MIMIV Probable Rab-related GTPase; Xh	Xh	0	gene_239	cluster56	K03977	K03977		1740	1561	14	162.682	11	119.327	393.928	446.258	446.258	NODE_1_length_446226_cov_50.001397	fig|6666666.503569.peg.273	peg	NODE_1_length_446226_cov_50.001397_312009_310270	312009	310270	-	GTP-binding protein EngA	NA
both DRAM and RAST	241	311982	312629	-1	E						NA	NA	NA	NA				NA	NA	NA	NA					0	gene_240	cluster1985			Oceanoplasmataceae only	648	469	2	77.3519	5	180.528	187.305	675.137	675.137	NODE_1_length_446226_cov_50.001397	fig|6666666.503569.peg.274	peg	NODE_1_length_446226_cov_50.001397_312629_311982	312629	311982	-	hypothetical protein	NA
both DRAM and RAST	242	312631	313197	-1	E						NA	NA	NA	NA				NA	NA	NA	NA					0	gene_241	cluster2580				567	388	0	0	0	0	0	0	0	NODE_1_length_446226_cov_50.001397	fig|6666666.503569.peg.275	peg	NODE_1_length_446226_cov_50.001397_313236_312631	313236	312631	-	hypothetical protein	NA
both DRAM and RAST	243	313320	313886	1	C	K01507	inorganic pyrophosphatase [EC:3.6.1.1]	A0A0H4P0K8_9BACI	UniRef90_A0A0H4P0K8 Inorganic pyrophosphatase n=2 Tax=Bacillus smithii TaxID=1479 RepID=A0A0H4P0K8_9BACI	Bacillus smithii	FALSE	0.561	176	1e-46				NA	NA	NA	NA	Inorganic pyrophosphatase [PF00719.22]				0	gene_242	cluster87	K01507	K01507		567	388	25	1168.75	10	436.432	2830.08	1632.16	2830.08	NODE_1_length_446226_cov_50.001397	fig|6666666.503569.peg.276	peg	NODE_1_length_446226_cov_50.001397_313284_313298;NODE_1_length_446226_cov_50.001397_313302_313886	313284	313886	+	Inorganic pyrophosphatase (EC 3.6.1.1)	NA
both DRAM and RAST	244	313893	315566	-1	B	K12574	ribonuclease J [EC:3.1.-.-]	R4U5N2_9MOLU	UniRef90_R4U5N2 Ribonuclease J n=2 Tax=Spiroplasma TaxID=2132 RepID=R4U5N2_9MOLU	Spiroplasma	TRUE	0.509	526	7.74e-161				NA	NA	NA	NA	Metallo-beta-lactamase superfamily [PF00753.30]; Beta-lactamase superfamily domain [PF12706.10]; Zn-dependent metallo-hydrolase RNA specificity domain [PF07521.15]; Ribonuclease J C-terminal domain [PF17770.4]; Metallo-beta-lactamase superfamily domain [PF16661.8]				0	gene_243	cluster30	K12574	K12574		1674	1495	14	169.864	11	124.595	411.319	465.959	465.959	NODE_1_length_446226_cov_50.001397	fig|6666666.503569.peg.277	peg	NODE_1_length_446226_cov_50.001397_315566_313893	315566	313893	-	Ribonuclease J1 (endonuclease and 5' exonuclease)	NA
both DRAM and RAST	245	315822	316967	1	C	K00942	guanylate kinase [EC:2.7.4.8]	M2ND09_9FIRM	UniRef90_M2ND09 Guanylate kinase n=1 Tax=Eggerthia catenaformis OT 569 = DSM 20559 TaxID=999415 RepID=M2ND09_9FIRM	Eggerthia catenaformis OT 569	FALSE	0.464	156	7.25e-37				NA	NA	NA	NA	Guanylate kinase [PF00625.24]; Conserved hypothetical protein 95 [PF03602.18]	VOG00569	sp|Q16774|KGUA_HUMAN Guanylate kinase; Xh	Xh	0	gene_244	cluster143	K00942 K08316	K00942		1146	967	5	93.7902	6	105.069	227.109	392.936	392.936	NODE_1_length_446226_cov_50.001397	fig|6666666.503569.peg.278	peg	NODE_1_length_446226_cov_50.001397_315822_316967	315822	316967	+	Guanylate kinase (EC 2.7.4.8)	NA
both DRAM and RAST	246	316989	317711	1	C			UPI001C0467B2	UniRef90_UPI001C0467B2 protein phosphatase 2C domain-containing protein n=1 Tax=Spiroplasma endosymbiont of 'Nebria riversi' TaxID=2792084 RepID=UPI001C0467B2	Spiroplasma endosymbiont of 'Nebria riversi'	FALSE	0.293	100	1.02e-19				NA	NA	NA	NA	Protein phosphatase 2C [PF13672.9]	VOG02894	sp|Q5JJY4|P2C04_ORYSJ Protein kinase and PP2C-like domain-containing protein; Xh	Xh	0	gene_245	cluster217	K20074	K20074		723	544	4	133.375	1	31.1279	322.962	116.412	322.962	NODE_1_length_446226_cov_50.001397	fig|6666666.503569.peg.279	peg	NODE_1_length_446226_cov_50.001397_316989_317711	316989	317711	+	Serine/threonine protein kinase	NA
both DRAM and RAST	247	317712	318728	1	C			A0A533R6H8_9MOLU	UniRef90_A0A533R6H8 non-specific serine/threonine protein kinase n=3 Tax=unclassified Spiroplasma TaxID=2637901 RepID=A0A533R6H8_9MOLU	unclassified Spiroplasma	FALSE	0.382	205	3.47e-54				NA	NA	NA	NA	Protein kinase domain [PF00069.28]; Protein tyrosine and serine/threonine kinase [PF07714.20]; Kinase-like [PF14531.9]	VOG00158	sp|Q5UQC1|YL232_MIMIV Putative serine/threonine-protein kinase L232; Xh	Xh	0	gene_246	cluster8	K12132	K12132		1017	838	4	86.5825	1	20.2071	209.656	75.5703	209.656	NODE_1_length_446226_cov_50.001397	fig|6666666.503569.peg.280	peg	NODE_1_length_446226_cov_50.001397_317712_318728	317712	318728	+	Serine/threonine protein kinase PrkC; regulator of stationary phase	NA
both DRAM and RAST	248	318859	320160	-1	B	K03462	nicotinamide phosphoribosyltransferase [EC:2.4.2.12]	A0A7L4NSW8_9EURY	UniRef90_A0A7L4NSW8 Nicotinate phosphoribosyltransferase n=2 Tax=Methanobacteriaceae TaxID=2159 RepID=A0A7L4NSW8_9EURY	Methanobacteriaceae	TRUE	0.457	351	7.64e-103				NA	NA	NA	NA	Nicotinate phosphoribosyltransferase (NAPRTase) family [PF04095.19]; Nicotinamide phosphoribosyltransferase; N-terminal domain [PF18127.4]	VOG00626	sp|Q99KQ4|NAMPT_MOUSE Nicotinamide phosphoribosyltransferase; Xh	Xh	0	gene_247	cluster2038	K03462	K03462		1302	1123	3	48.4569	6	90.4731	117.337	338.35	338.35	NODE_1_length_446226_cov_50.001397	fig|6666666.503569.peg.281	peg	NODE_1_length_446226_cov_50.001397_320160_318859	320160	318859	-	Nicotinamide phosphoribosyltransferase (EC 2.4.2.12)	NA
both DRAM and RAST	249	320222	321220	-1	C			A0A397FP01_9MOLU	UniRef90_A0A397FP01 Xaa-Pro dipeptidase n=1 Tax=endosymbiont GvMRE of Glomus versiforme TaxID=2039283 RepID=A0A397FP01_9MOLU	endosymbiont GvMRE of Glomus versiforme	FALSE	0.331	179	2.28e-45	MER0063721	M24B	MER0063721 - hyperthermophile prolidase (Alkaliphilus metalliredigens) [M24.008]#M24B#{peptidase unit: 124-351}~source YP_001320301~	FALSE	0.383	147	1.16e-36	Metallopeptidase family M24 [PF00557.27]				0	gene_248	cluster193	K01271	K01271		999	820	5	110.604	6	123.904	267.823	463.375	463.375	NODE_1_length_446226_cov_50.001397	fig|6666666.503569.peg.282	peg	NODE_1_length_446226_cov_50.001397_321220_320222	321220	320222	-	putative X-Pro dipeptidase	NA
both DRAM and RAST	250	321224	322099	-1	C	K03595	GTPase	A0A1Q9YF68_9FIRM	UniRef90_A0A1Q9YF68 GTPase Era n=2 Tax=Erysipelotrichaceae TaxID=128827 RepID=A0A1Q9YF68_9FIRM	Erysipelotrichaceae	FALSE	0.386	187	8.31e-49				NA	NA	NA	NA	50S ribosome-binding GTPase [PF01926.26]; MnmE helical domain [PF12631.10]; Ras family [PF00071.25]; Elongation factor Tu GTP binding domain [PF00009.30]; RsgA GTPase [PF03193.19]; AIG1 family [PF04548.19]				0	gene_249	cluster204	K03595	K03595		876	697	8	208.195	10	242.949	504.136	908.578	908.578	NODE_1_length_446226_cov_50.001397	fig|6666666.503569.peg.283	peg	NODE_1_length_446226_cov_50.001397_322099_321224	322099	321224	-	GTP-binding protein Era	NA
both DRAM and RAST	251	322432	323661	1	B	K00925	acetate kinase [EC:2.7.2.1]	A0A2P6FEW5_9MOLU	UniRef90_A0A2P6FEW5 Acetate kinase n=4 Tax=Spiroplasma TaxID=2132 RepID=A0A2P6FEW5_9MOLU	Spiroplasma	TRUE	0.517	379	6.58e-113				NA	NA	NA	NA	Acetokinase family [PF00871.20]				0	gene_250	cluster234	K00925	K00925		1230	1051	49	845.683	24	386.684	2047.79	1446.12	2047.79	NODE_1_length_446226_cov_50.001397	fig|6666666.503569.peg.284	peg	NODE_1_length_446226_cov_50.001397_322411_323661	322411	323661	+	Acetate kinase (EC 2.7.2.1)	NA
both DRAM and RAST	252	323835	324887	1	C			A0A0H2SI59_9BACT	UniRef90_A0A0H2SI59 L-threonine 3-dehydrogenase n=2 Tax=unclassified Marinitoga TaxID=2640159 RepID=A0A0H2SI59_9BACT	unclassified Marinitoga	FALSE	0.48	303	1.19e-87				NA	NA	NA	NA	Alcohol dehydrogenase GroES-like domain [PF08240.15]; Glucose dehydrogenase C-terminus [PF16912.8]; Zinc-binding dehydrogenase [PF00107.29]	VOG09314	sp|Q5UQG2|YL498_MIMIV Probable zinc-type alcohol dehydrogenase-like protein L498; XhXs	Xh;Xs	0	gene_251	cluster781	K00060 K18369	K18369		1053	874	23	477.343	16	309.996	1155.87	1159.32	1159.32	NODE_1_length_446226_cov_50.001397	fig|6666666.503569.peg.286	peg	NODE_1_length_446226_cov_50.001397_323835_324887	323835	324887	+	L-threonine 3-dehydrogenase (EC 1.1.1.103)	NA
both DRAM and RAST	253	325169	326932	1	C			A0A533R6P2_9MOLU	UniRef90_A0A533R6P2 Sodium-dependent transporter n=2 Tax=unclassified Spiroplasma TaxID=2637901 RepID=A0A533R6P2_9MOLU	unclassified Spiroplasma	FALSE	0.292	252	4.61e-67				NA	NA	NA	NA	Sodium:neurotransmitter symporter family [PF00209.21]				0	gene_252	cluster1159				1764	1585	164	1876.85	123	1314.09	4544.72	4914.42	4914.42	NODE_1_length_446226_cov_50.001397	fig|6666666.503569.peg.287	peg	NODE_1_length_446226_cov_50.001397_325169_326932	325169	326932	+	Sodium-dependent transporter	NA
both DRAM and RAST	254	326932	327090	1	E						NA	NA	NA	NA				NA	NA	NA	NA					0	gene_253	cluster8825				159	10.9088	1	1662.79	1	1552.28	4026.38	5805.2	5805.2	NODE_1_length_446226_cov_50.001397	fig|6666666.503569.peg.288	peg	NODE_1_length_446226_cov_50.001397_326932_327090	326932	327090	+	hypothetical protein	NA
both DRAM and RAST	255	327374	327787	-1	E						NA	NA	NA	NA				NA	NA	NA	NA					0	gene_254	cluster4502				414	235	0	0	0	0	0	0	0	NODE_1_length_446226_cov_50.001397	fig|6666666.503569.peg.290	peg	NODE_1_length_446226_cov_50.001397_327787_327374	327787	327374	-	hypothetical protein	NA
both DRAM and RAST	256	327790	329754	-1	C			A0A222ENH5_9MOLU	UniRef90_A0A222ENH5 Bacteriocin ABC transporter n=1 Tax=Spiroplasma corruscae TaxID=216934 RepID=A0A222ENH5_9MOLU	Spiroplasma corruscae	FALSE	0.22	169	2.62e-39				NA	NA	NA	NA	ABC transporter [PF00005.30]	VOG05128	sp|G0SEV9|RLI1_CHATD Translation initiation factor RLI1; Xh	Xh	0	gene_255	cluster292				1965	1786	1	10.1562	2	18.9625	24.5928	70.9158	70.9158	NODE_1_length_446226_cov_50.001397	fig|6666666.503569.peg.291	peg	NODE_1_length_446226_cov_50.001397_329754_327790	329754	327790	-	L-proline glycine betaine ABC transport system permease protein ProV (TC 3.A.1.12.1)	NA
both DRAM and RAST	257	329865	330728	1	C	K01151	deoxyribonuclease IV [EC:3.1.21.2]	UPI001BDE5878	UniRef90_UPI001BDE5878 deoxyribonuclease IV n=1 Tax=Bacillus sp. SM2101 TaxID=2805366 RepID=UPI001BDE5878	Bacillus sp. SM2101	FALSE	0.468	239	1.54e-66				NA	NA	NA	NA	Xylose isomerase-like TIM barrel [PF01261.27]	VOG02664	sp|Q7T6Y4|DPOLX_MIMIV Probable DNA polymerase family X; XhXrXs	Xr;Xh;Xs	0	gene_256	cluster46	K01151	K01151		864	685	9	238.323	7	173.044	577.09	647.148	647.148	NODE_1_length_446226_cov_50.001397	fig|6666666.503569.peg.292	peg	NODE_1_length_446226_cov_50.001397_329865_330728	329865	330728	+	Endonuclease IV (EC 3.1.21.2)	NA
both DRAM and RAST	258	330735	331130	1	D						NA	NA	NA	NA				NA	NA	NA	NA	NusB family [PF01029.21]				0	gene_257	cluster169	K03625	K03625		396	217	1	83.59	0	0	202.41	0	202.41	NODE_1_length_446226_cov_50.001397	fig|6666666.503569.peg.293	peg	NODE_1_length_446226_cov_50.001397_330735_331130	330735	331130	+	hypothetical protein	NA
both DRAM and RAST	259	331177	332343	1	C	K00789	S-adenosylmethionine synthetase [EC:2.5.1.6]	A0A6M4JCU2_9MOLU	UniRef90_A0A6M4JCU2 S-adenosylmethionine synthase n=1 Tax=Mycoplasma miroungirhinis TaxID=754516 RepID=A0A6M4JCU2_9MOLU	Mycoplasma miroungirhinis	FALSE	0.38	244	8.03e-67				NA	NA	NA	NA	S-adenosylmethionine synthetase; C-terminal domain [PF02773.19]; S-adenosylmethionine synthetase; N-terminal domain [PF00438.23]; S-adenosylmethionine synthetase; central domain [PF02772.19]				0	gene_258	cluster157	K00789	K00789		1167	988	20	367.187	6	102.835	889.129	384.581	889.129	NODE_1_length_446226_cov_50.001397	fig|6666666.503569.peg.294	peg	NODE_1_length_446226_cov_50.001397_331177_332343	331177	332343	+	S-adenosylmethionine synthetase (EC 2.5.1.6)	NA
both DRAM and RAST	260	332805	334376	1	C			A0A846TQN0_9MOLU	UniRef90_A0A846TQN0 Sodium-dependent transporter n=2 Tax=Spiroplasma platyhelix TaxID=301585 RepID=A0A846TQN0_9MOLU	Spiroplasma platyhelix	FALSE	0.254	155	1.76e-35				NA	NA	NA	NA	Sodium:neurotransmitter symporter family [PF00209.21]				0	gene_259	cluster1986			Oceanoplasmataceae only	1572	1393	42	546.905	39	474.091	1324.31	1773	1773	NODE_1_length_446226_cov_50.001397	fig|6666666.503569.peg.296	peg	NODE_1_length_446226_cov_50.001397_332691_334376	332691	334376	+	Sodium-dependent transporter	NA
both DRAM and RAST	261	334387	336003	1	C			A0A2P6FBH8_9MOLU	UniRef90_A0A2P6FBH8 Phosphoglucomutase n=4 Tax=Spiroplasma TaxID=2132 RepID=A0A2P6FBH8_9MOLU	Spiroplasma	FALSE	0.335	285	1.39e-78				NA	NA	NA	NA	Phosphoglucomutase/phosphomannomutase; alpha/beta/alpha domain I [PF02878.19]; Phosphoglucomutase/phosphomannomutase; alpha/beta/alpha domain III [PF02880.19]; Phosphoglucomutase/phosphomannomutase; alpha/beta/alpha domain II [PF02879.19]				0	gene_260	cluster227	K01835 K01867	K01835		1617	1438	11	138.755	10	117.758	335.99	440.39	440.39	NODE_1_length_446226_cov_50.001397	fig|6666666.503569.peg.297	peg	NODE_1_length_446226_cov_50.001397_334387_336003	334387	336003	+	Phosphomannomutase	NA
both DRAM and RAST	262	336021	336629	1	C	K00857	thymidine kinase [EC:2.7.1.21]	A0A6N8U2U0_9FIRM	UniRef90_A0A6N8U2U0 Thymidine kinase n=1 Tax=Copranaerobaculum intestinale TaxID=2692629 RepID=A0A6N8U2U0_9FIRM	Copranaerobaculum intestinale	FALSE	0.492	184	3.32e-49				NA	NA	NA	NA	Thymidine kinase [PF00265.21]	VOG00979	sp|P13300|KITH_BPT4 Thymidine kinase; XhXr	Xr;Xh	0	gene_261	cluster14	K00857	K00857		609	430	18	759.308	10	393.804	1838.63	1472.74	1838.63	NODE_1_length_446226_cov_50.001397	fig|6666666.503569.peg.298	peg	NODE_1_length_446226_cov_50.001397_336021_336629	336021	336629	+	Thymidine kinase (EC 2.7.1.21)	NA
both DRAM and RAST	263	336798	337055	1	C	K02950	small subunit ribosomal protein S12	A0A1C3EAX6_9PLAN	UniRef90_A0A1C3EAX6 30S ribosomal protein S12 n=3 Tax=Planctopirus TaxID=1649480 RepID=A0A1C3EAX6_9PLAN	Planctopirus	FALSE	0.8	140	2.87e-36				NA	NA	NA	NA	Ribosomal protein S12/S23 [PF00164.28]; Ribosomal protein S7p/S5e [PF00177.24]				0	gene_262	cluster103	K02950	K02950		258	79.0036	8	1836.78	7	1500.37	4447.69	5611.07	5611.07	NODE_1_length_446226_cov_50.001397	fig|6666666.503569.peg.299	peg	NODE_1_length_446226_cov_50.001397_336798_337055	336798	337055	+	SSU ribosomal protein S12p (S23e)	NA
both DRAM and RAST	264	337062	337532	1	C	K02992	small subunit ribosomal protein S7	A0A179D293_9BACT	UniRef90_A0A179D293 30S ribosomal protein S7 n=1 Tax=Thermosulfurimonas dismutans TaxID=999894 RepID=A0A179D293_9BACT	Thermosulfurimonas dismutans	FALSE	0.586	171	1.52e-45				NA	NA	NA	NA	Ribosomal protein S7p/S5e [PF00177.24]				0	gene_263	cluster82	K02992	K02992		471	292	14	869.68	7	405.941	2105.9	1518.13	2105.9	NODE_1_length_446226_cov_50.001397	fig|6666666.503569.peg.300	peg	NODE_1_length_446226_cov_50.001397_337149_337532	337149	337532	+	SSU ribosomal protein S7p (S5e)	NA
both DRAM and RAST	265	337535	339616	1	B	K02355	elongation factor G	W6A988_9MOLU	UniRef90_W6A988 Elongation factor G n=2 Tax=Spiroplasma TaxID=2132 RepID=W6A988_9MOLU	Spiroplasma	TRUE	0.65	874	1.01e-278				NA	NA	NA	NA	Elongation factor Tu GTP binding domain [PF00009.30]; Elongation factor G; domain IV [PF03764.21]; Elongation Factor G; domain III [PF14492.9]; Elongation factor G C-terminus [PF00679.27]; Elongation factor Tu domain 2 [PF03144.28]				0	gene_264	cluster18	K02355	K02355		2082	1903	52	495.654	37	329.239	1200.21	1231.28	1231.28	NODE_1_length_446226_cov_50.001397	fig|6666666.503569.peg.301	peg	NODE_1_length_446226_cov_50.001397_337535_339616	337535	339616	+	Translation elongation factor G	NA
both DRAM and RAST	266	339617	340162	-1	C	K07566	L-threonylcarbamoyladenylate synthase [EC:2.7.7.87]	UPI001DDF1797	UniRef90_UPI001DDF1797 L-threonylcarbamoyladenylate synthase n=2 Tax=unclassified Spiroplasma TaxID=2637901 RepID=UPI001DDF1797	unclassified Spiroplasma	FALSE	0.388	96	3.63e-19				NA	NA	NA	NA	Telomere recombination [PF01300.21]				0	gene_265	cluster171	K07566	K07566		546	367	2	98.8503	0	0	239.362	0	239.362	NODE_1_length_446226_cov_50.001397	fig|6666666.503569.peg.302	peg	NODE_1_length_446226_cov_50.001397_340162_339617	340162	339617	-	TsaC protein (YrdC domain) required for threonylcarbamoyladenosine t(6)A37 modification in tRNA	NA
both DRAM and RAST	267	340162	340800	-1	C			A0A7C6IIM4_9MOLU	UniRef90_A0A7C6IIM4 peptide chain release factor N(5)-glutamine methyltransferase n=1 Tax=Mollicutes bacterium TaxID=37628 RepID=A0A7C6IIM4_9MOLU	Mollicutes bacterium	FALSE	0.409	149	6.83e-37				NA	NA	NA	NA	Methyltransferase small domain [PF05175.17]; Ribosomal protein L11 methyltransferase (PrmA) [PF06325.16]; Methyltransferase domain [PF13649.9]				0	gene_266	cluster148				639	460	1	39.4327	1	36.8121	95.4848	137.67	137.67	NODE_1_length_446226_cov_50.001397	fig|6666666.503569.peg.303	peg	NODE_1_length_446226_cov_50.001397_340800_340162	340800	340162	-	Protein-N(5)-glutamine methyltransferase PrmC; methylates polypeptide chain release factors RF1 and RF2	NA
both DRAM and RAST	268	340793	341848	-1	C	K02835	peptide chain release factor 1	M9WBK1_9MOLU	UniRef90_M9WBK1 Peptide chain release factor 1 n=5 Tax=Mycoplasma TaxID=2093 RepID=M9WBK1_9MOLU	Mycoplasma	FALSE	0.49	311	2.34e-90				NA	NA	NA	NA	PCRF domain [PF03462.21]; RF-1 domain [PF00472.23]	VOG01229	REFSEQ RF-1 domain peptide chain release factor; Xu	Xu	0	gene_267	cluster99	K02835	K02835		1056	877	2	41.3661	11	212.393	100.166	794.305	794.305	NODE_1_length_446226_cov_50.001397	fig|6666666.503569.peg.304	peg	NODE_1_length_446226_cov_50.001397_341848_340796;NODE_1_length_446226_cov_50.001397_340792_340769	341848	340769	-	Peptide chain release factor 1	NA
both DRAM and RAST	269	341870	342463	-1	C	K00857	thymidine kinase [EC:2.7.1.21]	UPI00059A8A40	UniRef90_UPI00059A8A40 thymidine kinase n=1 Tax=Beduini massiliensis TaxID=1585974 RepID=UPI00059A8A40	Beduini massiliensis	FALSE	0.508	176	1.99e-46				NA	NA	NA	NA	Thymidine kinase [PF00265.21]	VOG00979	sp|P13300|KITH_BPT4 Thymidine kinase; XhXr	Xr;Xh	0	gene_268	cluster14	K00857	K00857		594	415	16	699.336	9	367.234	1693.41	1373.38	1693.41	NODE_1_length_446226_cov_50.001397	fig|6666666.503569.peg.305	peg	NODE_1_length_446226_cov_50.001397_342409_341870	342409	341870	-	Thymidine kinase (EC 2.7.1.21)	NA
both DRAM and RAST	270	342456	343415	-1	C	K06881	bifunctional oligoribonuclease and PAP phosphatase NrnA [EC:3.1.3.7 3.1.13.3]	W5USB1_9MOLU	UniRef90_W5USB1 DHHA1 domain-containing protein-1 n=1 Tax=Mesomycoplasma bovoculi M165/69 TaxID=743966 RepID=W5USB1_9MOLU	Mesomycoplasma bovoculi M165/69	FALSE	0.352	179	1.1e-45				NA	NA	NA	NA	DHH family [PF01368.23]; DHHA1 domain [PF02272.22]	VOG00373	sp|Q5UPH8|YR106_MIMIV Uncharacterized protein R106; Xu	Xu	0	gene_269	cluster5	K06881	K06881		960	781	14	325.155	7	151.773	787.35	567.599	787.35	NODE_1_length_446226_cov_50.001397	fig|6666666.503569.peg.306	peg	NODE_1_length_446226_cov_50.001397_343415_342456	343415	342456	-	FIG146085: 3'-to-5' oligoribonuclease A; Bacillus type	NA
both DRAM and RAST	271	343455	344813	-1	B	K01893	asparaginyl-tRNA synthetase [EC:6.1.1.22]	B0G9A3_9FIRM	UniRef90_B0G9A3 Asparagine--tRNA ligase n=20 Tax=Dorea TaxID=189330 RepID=B0G9A3_9FIRM	Dorea	TRUE	0.503	411	4.71e-123				NA	NA	NA	NA	tRNA synthetases class II (D; K and N) [PF00152.23]; OB-fold nucleic acid binding domain [PF01336.28]	VOG02832	sp|Q0SQ51|SYN_CLOPS Asparagine--tRNA ligase; Xh	Xh	0	gene_270	cluster84	K01893	K01893		1359	1180	9	138.349	18	258.308	335.007	966.018	966.018	NODE_1_length_446226_cov_50.001397	fig|6666666.503569.peg.307	peg	NODE_1_length_446226_cov_50.001397_344813_343455	344813	343455	-	Asparaginyl-tRNA synthetase (EC 6.1.1.22)	NA
both DRAM and RAST	272	344836	345879	-1	C			A0A3D5XR41_9FIRM	UniRef90_A0A3D5XR41 DUF2179 domain-containing protein (Fragment) n=1 Tax=Erysipelotrichaceae bacterium TaxID=2049044 RepID=A0A3D5XR41_9FIRM	Erysipelotrichaceae bacterium	FALSE	0.268	100	1.47e-18				NA	NA	NA	NA	Uncharacterized protein conserved in bacteria (DUF2179) [PF10035.12]				0	gene_271	cluster178				1044	865	6	125.82	10	195.764	304.668	732.116	732.116	NODE_1_length_446226_cov_50.001397	fig|6666666.503569.peg.308	peg	NODE_1_length_446226_cov_50.001397_345879_344836	345879	344836	-	Integral membrane protein	NA
both DRAM and RAST	273	346305	346937	-1	C	K00761	uracil phosphoribosyltransferase [EC:2.4.2.9]	A0A0P1NZ68_9BACT	UniRef90_A0A0P1NZ68 Uracil phosphoribosyltransferase n=1 Tax=Candidatus Chrysopegis kryptomonas TaxID=1633643 RepID=A0A0P1NZ68_9BACT	Candidatus Chrysopegis kryptomonas	FALSE	0.523	203	9.34e-56				NA	NA	NA	NA	Uracil phosphoribosyltransferase [PF14681.9]				0	gene_272	cluster133	K00761	K00761		633	454	12	479.446	6	223.791	1160.96	836.931	1160.96	NODE_1_length_446226_cov_50.001397	fig|6666666.503569.peg.311	peg	NODE_1_length_446226_cov_50.001397_346937_346305	346937	346305	-	Uracil phosphoribosyltransferase (EC 2.4.2.9)	NA
both DRAM and RAST	274	347015	347743	1	C			UPI00048808ED	UniRef90_UPI00048808ED F0F1 ATP synthase subunit A n=1 Tax=Mycoplasmoides pirum TaxID=2122 RepID=UPI00048808ED	Mycoplasmoides pirum	FALSE	0.338	133	7.34e-31				NA	NA	NA	NA	ATP synthase A chain [PF00119.23]				0	gene_273	cluster134	K02108	K02108		729	550	14	461.721	21	646.554	1118.04	2417.98	2417.98	NODE_1_length_446226_cov_50.001397	fig|6666666.503569.peg.312	peg	NODE_1_length_446226_cov_50.001397_347015_347743	347015	347743	+	ATP synthase F0 sector subunit a (EC 3.6.3.14)	NA
both DRAM and RAST	275	347790	348017	1	C	K02110	F-type H+-transporting ATPase subunit c	UPI001FEC9E27	UniRef90_UPI001FEC9E27 ATP synthase F0 subunit C n=1 Tax=Spiroplasma endosymbiont of 'Nebria riversi' TaxID=2792084 RepID=UPI001FEC9E27	Spiroplasma endosymbiont of 'Nebria riversi'	FALSE	0.672	94	3.05e-20				NA	NA	NA	NA	ATP synthase subunit C [PF00137.24]				0	gene_274	cluster22	K02110	K02110		228	49.4247	30	11010.1	34	11648.8	26660.5	43564.1	43564.1	NODE_1_length_446226_cov_50.001397	fig|6666666.503569.peg.313	peg	NODE_1_length_446226_cov_50.001397_347790_348017	347790	348017	+	ATP synthase F0 sector subunit c	NA
both DRAM and RAST	276	348083	348607	1	E						NA	NA	NA	NA				NA	NA	NA	NA					0	gene_275	cluster155	K02109	K02109		525	346	52	2726.1	21	1027.76	6601.15	3843.61	6601.15	NODE_1_length_446226_cov_50.001397	fig|6666666.503569.peg.316	peg	NODE_1_length_446226_cov_50.001397_348278_348607	348278	348607	+	hypothetical protein	NA
both DRAM and RAST	277	348597	349133	1	C			UPI0013795C5E	UniRef90_UPI0013795C5E F0F1 ATP synthase subunit delta n=1 Tax=unclassified Turicibacter TaxID=2638206 RepID=UPI0013795C5E	unclassified Turicibacter	FALSE	0.324	90	3.55e-17				NA	NA	NA	NA	ATP synthase delta (OSCP) subunit [PF00213.21]				0	gene_276	cluster175	K02113	K02113		537	358	4	202.671	1	47.3004	490.76	176.894	490.76	NODE_1_length_446226_cov_50.001397	fig|6666666.503569.peg.317	peg	NODE_1_length_446226_cov_50.001397_348597_349133	348597	349133	+	ATP synthase delta chain (EC 3.6.3.14)	NA
both DRAM and RAST	278	349142	350665	1	B	K02111	F-type H+/Na+-transporting ATPase subunit alpha [EC:7.1.2.2 7.2.2.1]	A0A8B7ZNC6_ACAPL	UniRef90_A0A8B7ZNC6 ATP synthase subunit alpha n=1 Tax=Acanthaster planci TaxID=133434 RepID=A0A8B7ZNC6_ACAPL	Acanthaster planci	TRUE	0.727	632	1.54e-198				NA	NA	NA	NA	ATP synthase alpha/beta family; nucleotide-binding domain [PF00006.28]; ATP synthase alpha/beta chain; C terminal domain [PF00306.30]; ATP synthase alpha/beta family; beta-barrel domain [PF02874.26]; Photosystem I psaA/psaB protein [PF00223.22]				0	gene_277	cluster129	K02111	K02111		1524	1345	42	566.423	21	264.39	1371.57	988.763	1371.57	NODE_1_length_446226_cov_50.001397	fig|6666666.503569.peg.318	peg	NODE_1_length_446226_cov_50.001397_349142_350665	349142	350665	+	ATP synthase alpha chain (EC 3.6.3.14)	NA
both DRAM and RAST	279	350667	351494	1	C			UPI00067ED994	UniRef90_UPI00067ED994 ATP synthase F1 subunit gamma n=2 Tax=Candidatus Stoquefichus TaxID=1470349 RepID=UPI00067ED994	Candidatus Stoquefichus	FALSE	0.324	142	1.24e-33				NA	NA	NA	NA	ATP synthase [PF00231.22]				0	gene_278	cluster135	K02115	K02115		828	649	5	139.746	4	104.367	338.39	390.311	390.311	NODE_1_length_446226_cov_50.001397	fig|6666666.503569.peg.319	peg	NODE_1_length_446226_cov_50.001397_350667_351494	350667	351494	+	ATP synthase gamma chain (EC 3.6.3.14)	NA
both DRAM and RAST	280	351504	352949	1	B	K02112	F-type H+/Na+-transporting ATPase subunit beta [EC:7.1.2.2 7.2.2.1]	A0A8B7ZPV3_ACAPL	UniRef90_A0A8B7ZPV3 ATP synthase subunit beta n=1 Tax=Acanthaster planci TaxID=133434 RepID=A0A8B7ZPV3_ACAPL	Acanthaster planci	TRUE	0.764	723	1.39e-230				NA	NA	NA	NA	ATP synthase alpha/beta family; nucleotide-binding domain [PF00006.28]; ATP synthase alpha/beta family; beta-barrel domain [PF02874.26]				0	gene_279	cluster130	K02112	K02112		1446	1267	46	658.56	42	561.333	1594.68	2099.27	2099.27	NODE_1_length_446226_cov_50.001397	fig|6666666.503569.peg.320	peg	NODE_1_length_446226_cov_50.001397_351504_352949	351504	352949	+	ATP synthase beta chain (EC 3.6.3.14)	NA
both DRAM and RAST	281	352955	353227	1	D						NA	NA	NA	NA				NA	NA	NA	NA	ATP synthase; Delta/Epsilon chain; beta-sandwich domain [PF02823.19]				0	gene_280	cluster2450				273	94.0001	0	0	0	0	0	0	0	NODE_1_length_446226_cov_50.001397	fig|6666666.503569.peg.321	peg	NODE_1_length_446226_cov_50.001397_352955_353227	352955	353227	+	hypothetical protein	NA
both DRAM and RAST	282	353235	355652	1	B	K03070	preprotein translocase subunit SecA [EC:7.4.2.8]	UPI002022B4CF	UniRef90_UPI002022B4CF preprotein translocase subunit SecA n=3 Tax=unclassified Spiroplasma TaxID=2637901 RepID=UPI002022B4CF	unclassified Spiroplasma	TRUE	0.469	663	4.39e-204				NA	NA	NA	NA	SecA DEAD-like domain [PF07517.17]; SecA preprotein cross-linking domain [PF01043.23]; SecA Wing and Scaffold domain [PF07516.16]				0	gene_281	cluster52	K03070	K03070		2418	2239	7	56.7098	13	98.319	137.321	367.692	367.692	NODE_1_length_446226_cov_50.001397	fig|6666666.503569.peg.322	peg	NODE_1_length_446226_cov_50.001397_353235_355652	353235	355652	+	Protein export cytoplasm protein SecA ATPase RNA helicase (TC 3.A.5.1.1)	NA
both DRAM and RAST	283	355662	356909	1	C	K13292	phosphatidylglycerol---prolipoprotein diacylglyceryl transferase [EC:2.5.1.145]	A0A846TSI0_9MOLU	UniRef90_A0A846TSI0 Phosphatidylglycerol--prolipoprotein diacylglyceryl transferase n=1 Tax=Spiroplasma platyhelix PALS-1 TaxID=1276218 RepID=A0A846TSI0_9MOLU	Spiroplasma platyhelix PALS-1	FALSE	0.228	116	1.7e-23				NA	NA	NA	NA	Prolipoprotein diacylglyceryl transferase [PF01790.21]				0	gene_282	cluster197	K13292	K13292		1248	1069	0	0	9	142.565	0	533.163	533.163	NODE_1_length_446226_cov_50.001397	fig|6666666.503569.peg.323	peg	NODE_1_length_446226_cov_50.001397_355662_356909	355662	356909	+	Prolipoprotein diacylglyceryl transferase (EC 2.4.99.-)	NA
both DRAM and RAST	284	356942	358009	1	C			UPI0021114607	UniRef90_UPI0021114607 hypothetical protein n=1 Tax=Spiroplasma endosymbiont of 'Nebria riversi' TaxID=2792084 RepID=UPI0021114607	Spiroplasma endosymbiont of 'Nebria riversi'	FALSE	0.236	93	3.41e-16				NA	NA	NA	NA					0	gene_283	cluster1987			Oceanoplasmataceae only	1068	889	0	0	4	76.1915	0	284.94	284.94	NODE_1_length_446226_cov_50.001397	fig|6666666.503569.peg.324	peg	NODE_1_length_446226_cov_50.001397_356942_358009	356942	358009	+	Ca2+/Na+ antiporter	NA
both DRAM and RAST	285	358317	358769	1	C	K03664	SsrA-binding protein	A0A2E6KG40_UNCCH	UniRef90_A0A2E6KG40 SsrA-binding protein n=2 Tax=Chloroflexi bacterium TaxID=2026724 RepID=A0A2E6KG40_UNCCH	Chloroflexi bacterium	FALSE	0.351	83	5.1e-15				NA	NA	NA	NA	SmpB protein [PF01668.21]	VOG14234	sp|A6TCM7|SSRP_KLEP7 SsrA-binding protein; Xu	Xu	0	gene_284	cluster141	K03664	K03664		453	274	12	794.41	2	123.603	1923.63	462.249	1923.63	NODE_1_length_446226_cov_50.001397	fig|6666666.503569.peg.326	peg	NODE_1_length_446226_cov_50.001397_358317_358769	358317	358769	+	tmRNA-binding protein SmpB	NA
both DRAM and RAST	286	359220	359885	1	C	K18672	diadenylate cyclase [EC:2.7.7.85]	A0A973EK73_9BACT	UniRef90_A0A973EK73 TIGR00159 family protein n=1 Tax=Bacteroidales bacterium TaxID=2030927 RepID=A0A973EK73_9BACT	Bacteroidales bacterium	FALSE	0.406	109	4.69e-23				NA	NA	NA	NA	DisA bacterial checkpoint controller nucleotide-binding [PF02457.19]				0	gene_285	cluster373	K18672	K18672		666	487	7	260.725	6	208.627	631.335	780.221	780.221	NODE_1_length_446226_cov_50.001397	fig|6666666.503569.peg.328	peg	NODE_1_length_446226_cov_50.001397_359220_359885	359220	359885	+	Diadenylate cyclase spyDAC; Bacterial checkpoint controller DisA with nucleotide-binding domain	NA
both DRAM and RAST	287	359878	361335	1	C	K06213	magnesium transporter	A0A858ASA8_9MOLU	UniRef90_A0A858ASA8 Magnesium transporter MgtE n=1 Tax=Spiroplasma sp. BIUS-1 TaxID=216964 RepID=A0A858ASA8_9MOLU	Spiroplasma sp. BIUS-1	FALSE	0.357	267	4.05e-73				NA	NA	NA	NA	MgtE intracellular N domain [PF03448.20]; Divalent cation transporter [PF01769.19]; CBS domain [PF00571.31]				0	gene_286	cluster279	K06213	K06213		1458	1279	17	241.097	12	158.876	583.807	594.163	594.163	NODE_1_length_446226_cov_50.001397	fig|6666666.503569.peg.329	peg	NODE_1_length_446226_cov_50.001397_359878_361335	359878	361335	+	Mg/Co/Ni transporter MgtE / CBS domain	NA
both DRAM and RAST	288	361502	362011	1	C	K00857	thymidine kinase [EC:2.7.1.21]	A0A264Y9N3_9BACT	UniRef90_A0A264Y9N3 Thymidine kinase n=1 Tax=Prevotella sp. 885 TaxID=2022527 RepID=A0A264Y9N3_9BACT	Prevotella sp. 885	FALSE	0.371	111	2.18e-24				NA	NA	NA	NA	Thymidine kinase [PF00265.21]	VOG00979	sp|P13300|KITH_BPT4 Thymidine kinase; XhXr	Xr;Xh	0	gene_287	cluster1988	K00857	K00857	Oceanoplasmataceae only	510	331	9	493.206	5	255.794	1194.28	956.616	1194.28	NODE_1_length_446226_cov_50.001397	fig|6666666.503569.peg.330	peg	NODE_1_length_446226_cov_50.001397_361472_362011	361472	362011	+	Thymidine kinase (EC 2.7.1.21)	NA
both DRAM and RAST	289	362140	362601	1	C	K06925	tRNA threonylcarbamoyladenosine biosynthesis protein TsaE	UPI00096A75C6	UniRef90_UPI00096A75C6 tRNA (adenosine(37)-N6)-threonylcarbamoyltransferase complex ATPase subunit type 1 TsaE n=1 Tax=Merdibacter massiliensis TaxID=1871030 RepID=UPI00096A75C6	Merdibacter massiliensis	FALSE	0.361	88	7.05e-17				NA	NA	NA	NA	Threonylcarbamoyl adenosine biosynthesis protein TsaE [PF02367.20]				0	gene_288	cluster266	K06925	K06925		462	283	4	256.382	5	299.179	620.819	1118.87	1118.87	NODE_1_length_446226_cov_50.001397	fig|6666666.503569.peg.332	peg	NODE_1_length_446226_cov_50.001397_362140_362601	362140	362601	+	TsaE protein; required for threonylcarbamoyladenosine t(6)A37 formation in tRNA	NA
both DRAM and RAST	290	362602	363174	1	C			A0A5B9Y4A0_9MOLU	UniRef90_A0A5B9Y4A0 tRNA threonylcarbamoyladenosine biosynthesis protein TsaB n=1 Tax=Spiroplasma chinense TaxID=216932 RepID=A0A5B9Y4A0_9MOLU	Spiroplasma chinense	FALSE	0.285	79	4.24e-13				NA	NA	NA	NA	tRNA N6-adenosine threonylcarbamoyltransferase [PF00814.28]				0	gene_289	cluster172	K14742	K14742		573	394	2	92.0763	5	214.893	222.959	803.655	803.655	NODE_1_length_446226_cov_50.001397	fig|6666666.503569.peg.333	peg	NODE_1_length_446226_cov_50.001397_362602_363174	362602	363174	+	TsaB protein; required for threonylcarbamoyladenosine (t(6)A) formation in tRNA	NA
both DRAM and RAST	291	363184	365565	1	B	K01869	leucyl-tRNA synthetase [EC:6.1.1.4]	A0A533R6X7_9MOLU	UniRef90_A0A533R6X7 Leucine--tRNA ligase n=3 Tax=unclassified Spiroplasma TaxID=2637901 RepID=A0A533R6X7_9MOLU	unclassified Spiroplasma	TRUE	0.457	668	4.81e-206				NA	NA	NA	NA	tRNA synthetases class I (I; L; M and V) [PF00133.25]; tRNA synthetases class I (M) [PF09334.14]; Leucyl-tRNA synthetase; Domain 2 [PF13603.9]; Anticodon-binding domain of tRNA ligase [PF08264.16]; tRNA synthetases class I (C) catalytic domain [PF01406.22]	VOG02556	sp|Q8BU30|SYIC_MOUSE Isoleucine--tRNA ligase; cytoplasmic; Xh	Xh	0	gene_290	cluster73	K01869	K01869		2382	2203	15	123.507	7	53.8061	299.067	201.223	299.067	NODE_1_length_446226_cov_50.001397	fig|6666666.503569.peg.334	peg	NODE_1_length_446226_cov_50.001397_363184_365565	363184	365565	+	Leucyl-tRNA synthetase (EC 6.1.1.4)	NA
both DRAM and RAST	292	365660	366004	1	E						NA	NA	NA	NA				NA	NA	NA	NA					0	gene_291	cluster1989			Oceanoplasmataceae only	345	166	0	0	0	0	0	0	0	NODE_1_length_446226_cov_50.001397	fig|6666666.503569.peg.335	peg	NODE_1_length_446226_cov_50.001397_365777_366004	365777	366004	+	hypothetical protein	NA
both DRAM and RAST	293	366008	366787	-1	E						NA	NA	NA	NA				NA	NA	NA	NA					0	gene_292	cluster1980			Oceanoplasmataceae only	780	601	5	150.907	0	0	365.415	0	365.415	NODE_1_length_446226_cov_50.001397	fig|6666666.503569.peg.336	peg	NODE_1_length_446226_cov_50.001397_366787_366008	366787	366008	-	hypothetical protein	NA
both DRAM and RAST	294	366969	368783	-1	B			R5VZM9_9FIRM	UniRef90_R5VZM9 Elongation factor 4 n=1 Tax=Firmicutes bacterium CAG:631 TaxID=1262996 RepID=R5VZM9_9FIRM	Firmicutes bacterium CAG:631	TRUE	0.523	585	1.96e-180				NA	NA	NA	NA	GTP-binding protein LepA C-terminus [PF06421.15]; Elongation factor Tu GTP binding domain [PF00009.30]; Elongation factor G C-terminus [PF00679.27]	VOG01025	sp|P15170|ERF3A_HUMAN Eukaryotic peptide chain release factor GTP-binding subunit ERF3A; Xh	Xh	0	gene_293	cluster66	K03596	K03596		1815	1636	3	33.2623	10	103.506	80.5434	387.091	387.091	NODE_1_length_446226_cov_50.001397	fig|6666666.503569.peg.338	peg	NODE_1_length_446226_cov_50.001397_368783_366969	368783	366969	-	Translation elongation factor LepA	NA
both DRAM and RAST	295	369286	369945	1	C			UPI002114C423	UniRef90_UPI002114C423 ribonuclease III n=1 Tax=Mycoplasmoides fastidiosum TaxID=92758 RepID=UPI002114C423	Mycoplasmoides fastidiosum	FALSE	0.346	121	2.83e-27				NA	NA	NA	NA	Ribonuclease-III-like [PF14622.9]; Ribonuclease III domain [PF00636.29]	VOG04728	sp|Q98514|A464_PBCV1 Putative protein A464R; Xu	Xu	0	gene_294	cluster177	K03685	K03685		660	481	7	263.978	3	105.615	639.212	394.978	639.212	NODE_1_length_446226_cov_50.001397	fig|6666666.503569.peg.340	peg	NODE_1_length_446226_cov_50.001397_369286_369945	369286	369945	+	Ribonuclease III (EC 3.1.26.3)	NA
both DRAM and RAST	296	370016	370906	1	C	K02040	phosphate transport system substrate-binding protein	A0A5B8XFU2_SPICI	UniRef90_A0A5B8XFU2 Phosphate ABC transporter substrate-binding protein n=7 Tax=Spiroplasma TaxID=2132 RepID=A0A5B8XFU2_SPICI	Spiroplasma	FALSE	0.292	113	2.44e-23				NA	NA	NA	NA	PBP superfamily domain [PF12849.10]				0	gene_295	cluster415	K02040	K02040		891	712	9	229.286	4	95.1323	555.207	355.775	555.207	NODE_1_length_446226_cov_50.001397	fig|6666666.503569.peg.341	peg	NODE_1_length_446226_cov_50.001397_369953_370906	369953	370906	+	Phosphate ABC transporter; periplasmic phosphate-binding protein PstS (TC 3.A.1.7.1)	NA
both DRAM and RAST	297	370896	372767	1	B			UPI0020C07537	UniRef90_UPI0020C07537 phosphate ABC transporter permease subunit PstC n=2 Tax=Spiroplasma TaxID=2132 RepID=UPI0020C07537	Spiroplasma	TRUE	0.352	349	1.92e-99				NA	NA	NA	NA	Binding-protein-dependent transport system inner membrane component [PF00528.25]				0	gene_296	cluster248	K02037 K02038	K02038		1872	1693	10	107.141	3	30.0063	259.438	112.217	259.438	NODE_1_length_446226_cov_50.001397	fig|6666666.503569.peg.342	peg	NODE_1_length_446226_cov_50.001397_370896_372767	370896	372767	+	Phosphate transport system permease protein PstA (TC 3.A.1.7.1)	NA
both DRAM and RAST	298	372760	373542	1	C	K02036	phosphate transport system ATP-binding protein [EC:7.3.2.1]	A0A8D6PT52_9EURY	UniRef90_A0A8D6PT52 Phosphate transporter subunit ATP-binding component of ABC superfamily n=2 Tax=unclassified Methanocaldococcus TaxID=2641196 RepID=A0A8D6PT52_9EURY	unclassified Methanocaldococcus	FALSE	0.576	278	1.6e-80				NA	NA	NA	NA	ABC transporter [PF00005.30]	VOG05128	sp|G0SEV9|RLI1_CHATD Translation initiation factor RLI1; Xh	Xh	0	gene_297	cluster221	K02036	K02036		783	604	11	330.347	2	56.0714	799.922	209.695	799.922	NODE_1_length_446226_cov_50.001397	fig|6666666.503569.peg.343	peg	NODE_1_length_446226_cov_50.001397_372760_373542	372760	373542	+	Phosphate transport ATP-binding protein PstB (TC 3.A.1.7.1)	NA
both DRAM and RAST	299	373584	374198	1	D						NA	NA	NA	NA				NA	NA	NA	NA	PhoU domain [PF01895.22]				0	gene_298	cluster1753			Oceanoplasmataceae only	615	436	1	41.6033	0	0	100.741	0	100.741	NODE_1_length_446226_cov_50.001397	fig|6666666.503569.peg.344	peg	NODE_1_length_446226_cov_50.001397_373545_374198	373545	374198	+	hypothetical protein	NA
both DRAM and RAST	300	374201	374986	1	C	K09769	2';3'-cyclic-nucleotide 2'-phosphodiesterase [EC:3.1.4.16]	A0A533R838_9MOLU	UniRef90_A0A533R838 TIGR00282 family metallophosphoesterase n=1 Tax=Spiroplasma sp. WSS TaxID=2575700 RepID=A0A533R838_9MOLU	Spiroplasma sp. WSS	FALSE	0.517	257	2.88e-73				NA	NA	NA	NA	YmdB-like protein [PF13277.9]				0	gene_299	cluster33	K09769	K09769		786	607	8	239.065	23	641.634	578.887	2399.58	2399.58	NODE_1_length_446226_cov_50.001397	fig|6666666.503569.peg.345	peg	NODE_1_length_446226_cov_50.001397_374201_374986	374201	374986	+	FIG006542: Phosphoesterase	NA
both DRAM and RAST	301	375010	376050	1	C			A0A533R824_9MOLU	UniRef90_A0A533R824 Serine aminopeptidase S33 domain-containing protein n=2 Tax=unclassified Spiroplasma TaxID=2637901 RepID=A0A533R824_9MOLU	unclassified Spiroplasma	FALSE	0.248	96	1.55e-17				NA	NA	NA	NA	Serine aminopeptidase; S33 [PF12146.11]; alpha/beta hydrolase fold [PF00561.23]				0	gene_300	cluster2585				1041	862	2	42.0859	5	98.2225	101.909	367.331	367.331	NODE_1_length_446226_cov_50.001397	fig|6666666.503569.peg.346	peg	NODE_1_length_446226_cov_50.001397_375010_376050	375010	376050	+	hypothetical protein	NA
both DRAM and RAST	302	376051	376350	-1	E						NA	NA	NA	NA				NA	NA	NA	NA					0	gene_301	cluster10201				300	121	0	0	0	0	0	0	0	NODE_1_length_446226_cov_50.001397	fig|6666666.503569.peg.347	peg	NODE_1_length_446226_cov_50.001397_376752_376051	376752	376051	-	hypothetical protein	NA
both DRAM and RAST	303	376859	377959	1	C			A0A2N1QFL3_9BACT	UniRef90_A0A2N1QFL3 Ribosome-binding ATPase YchF n=1 Tax=Tenericutes bacterium HGW-Tenericutes-1 TaxID=2013844 RepID=A0A2N1QFL3_9BACT	Tenericutes bacterium HGW-Tenericutes-1	FALSE	0.487	328	4.34e-96				NA	NA	NA	NA	Protein of unknown function (DUF933) [PF06071.16]; 50S ribosome-binding GTPase [PF01926.26]; Ferrous iron transport protein B [PF02421.21]				0	gene_302	cluster77	K06942	K06942		1101	922	8	157.389	4	73.4644	381.111	274.741	381.111	NODE_1_length_446226_cov_50.001397	fig|6666666.503569.peg.349	peg	NODE_1_length_446226_cov_50.001397_376859_377959	376859	377959	+	GTP-binding and nucleic acid-binding protein YchF	NA
both DRAM and RAST	304	378007	380319	1	B			A0A533R7R2_9MOLU	UniRef90_A0A533R7R2 Lon protease n=3 Tax=unclassified Spiroplasma TaxID=2637901 RepID=A0A533R7R2_9MOLU	unclassified Spiroplasma	TRUE	0.543	786	6.11e-247	MER0510921	S16	MER0510921 - Lon-A peptidase (Spiroplasma diminutum) [S16.001]#S16#{peptidase unit: 533-766}~source YP_008292414~	FALSE	0.667	312	3.12e-87	Lon protease (S16) C-terminal proteolytic domain [PF05362.16]; ATPase family associated with various cellular activities (AAA) [PF00004.32]; AAA domain (dynein-related subfamily) [PF07728.17]; AAA domain (Cdc48 subfamily) [PF07724.17]; ATPase family associated with various cellular activities (AAA) [PF07726.14]; Subunit ChlI of Mg-chelatase [PF13541.9]	VOG00470	sp|Q5UPT0|LONH_MIMIV Lon protease homolog; Xh	Xh	0	gene_303	cluster21	K01338	K01338		2313	2134	38	323.001	18	142.832	782.134	534.162	782.134	NODE_1_length_446226_cov_50.001397	fig|6666666.503569.peg.350	peg	NODE_1_length_446226_cov_50.001397_378007_380319	378007	380319	+	ATP-dependent protease La (EC 3.4.21.53) Type I	NA
both DRAM and RAST	305	380316	380777	-1	E						NA	NA	NA	NA				NA	NA	NA	NA					0	gene_304	cluster1995			Oceanoplasmataceae only	462	283	0	0	0	0	0	0	0	NODE_1_length_446226_cov_50.001397	fig|6666666.503569.peg.351	peg	NODE_1_length_446226_cov_50.001397_380777_380316	380777	380316	-	hypothetical protein	NA
both DRAM and RAST	306	380890	381861	1	C	K03698	3'-5' exoribonuclease [EC:3.1.-.-]	UPI001C044C0D	UniRef90_UPI001C044C0D HD domain-containing protein n=1 Tax=Spiroplasma endosymbiont of 'Nebria riversi' TaxID=2792084 RepID=UPI001C044C0D	Spiroplasma endosymbiont of 'Nebria riversi'	FALSE	0.436	227	5.31e-62				NA	NA	NA	NA	HD domain [PF01966.25]				0	gene_305	cluster424	K03698	K03698		972	793	12	274.487	2	42.7076	664.66	159.717	664.66	NODE_1_length_446226_cov_50.001397	fig|6666666.503569.peg.352	peg	NODE_1_length_446226_cov_50.001397_380917_381861	380917	381861	+	3'->5' exoribonuclease Bsu YhaM	NA
both DRAM and RAST	307	381875	383179	1	C	K03979	GTPase [EC:3.6.5.-]	A0A2S8NPQ9_9MOLU	UniRef90_A0A2S8NPQ9 GTPase Obg n=7 Tax=Spiroplasma TaxID=2132 RepID=A0A2S8NPQ9_9MOLU	Spiroplasma	FALSE	0.394	293	9.29e-83				NA	NA	NA	NA	GTP1/OBG [PF01018.25]; 50S ribosome-binding GTPase [PF01926.26]; Ferrous iron transport protein B [PF02421.21]; Domain of unknown function (DUF1967) [PF09269.14]; Ras family [PF00071.25]				0	gene_306	cluster118	K03979	K03979		1305	1126	7	112.765	4	60.1547	273.056	224.966	273.056	NODE_1_length_446226_cov_50.001397	fig|6666666.503569.peg.353	peg	NODE_1_length_446226_cov_50.001397_381875_383179	381875	383179	+	GTP-binding protein Obg	NA
both DRAM and RAST	308	383218	383526	-1	C	K07584	uncharacterized protein	A0A7V6J1T7_9BACT	UniRef90_A0A7V6J1T7 Ribosomal-processing cysteine protease Prp n=1 Tax=bacterium TaxID=1869227 RepID=A0A7V6J1T7_9BACT	bacterium	FALSE	0.381	69	4.9e-11	MER0041620	C108	MER0041620 - Prp peptidase ({Staphylococcus aureus}) (Staphylococcus agnetis) [C108.001]#C108#{peptidase unit: 1-106}~source KFE42263~	FALSE	0.357	64	1.53e-11	Cysteine protease Prp [PF04327.15]				0	gene_307	cluster256	K07584	K07584		309	130	0	0	0	0	0	0	0	NODE_1_length_446226_cov_50.001397	fig|6666666.503569.peg.354	peg	NODE_1_length_446226_cov_50.001397_383526_383218	383526	383218	-	hypothetical protein	NA
both DRAM and RAST	309	383526	384296	-1	C	K22391	GTP cyclohydrolase I [EC:3.5.4.16]	Q6KI02_MYCMO	UniRef90_Q6KI02 Expressed protein n=1 Tax=Mycoplasma mobile (strain ATCC 43663 / 163K / NCTC 11711) TaxID=267748 RepID=Q6KI02_MYCMO	Mycoplasma mobile (strain ATCC 43663 / 163K / NCTC 11711)	FALSE	0.309	119	8.13e-26				NA	NA	NA	NA	NIF3 (NGG1p interacting factor 3) [PF01784.21]				0	gene_308	cluster284	K22391	K22391		771	592	6	183.842	2	57.208	445.166	213.946	445.166	NODE_1_length_446226_cov_50.001397	fig|6666666.503569.peg.355	peg	NODE_1_length_446226_cov_50.001397_384296_383526	384296	383526	-	UPF0135 protein Bsu YqfO	NA
both DRAM and RAST	310	384289	384948	-1	C	K06967	tRNA (adenine22-N1)-methyltransferase [EC:2.1.1.217]	Q14P58_SPICI	UniRef90_Q14P58 Conserved hypothetical methyltransferase protein n=7 Tax=Spiroplasma TaxID=2132 RepID=Q14P58_SPICI	Spiroplasma	FALSE	0.34	119	1.84e-26				NA	NA	NA	NA	tRNA (adenine(22)-N(1))-methyltransferase [PF04816.15]; Methyltransferase domain [PF12847.10]				0	gene_309	cluster304	K06967	K06967		660	481	4	150.844	4	140.82	365.263	526.637	526.637	NODE_1_length_446226_cov_50.001397	fig|6666666.503569.peg.356	peg	NODE_1_length_446226_cov_50.001397_384948_384289	384948	384289	-	Putative tRNA-m1A22 methylase	NA
both DRAM and RAST	311	384977	385828	-1	E						NA	NA	NA	NA				NA	NA	NA	NA					0	gene_310	cluster452				852	673	18	485.145	5	125.806	1174.76	470.488	1174.76	NODE_1_length_446226_cov_50.001397	fig|6666666.503569.peg.357	peg	NODE_1_length_446226_cov_50.001397_385357_384977	385357	384977	-	hypothetical protein	NA
both DRAM and RAST	312	385832	386770	-1	C	K02340	DNA polymerase III subunit delta [EC:2.7.7.7]	UPI001C03A9DC	UniRef90_UPI001C03A9DC DNA polymerase III subunit delta n=1 Tax=Spiroplasma endosymbiont of 'Nebria riversi' TaxID=2792084 RepID=UPI001C03A9DC	Spiroplasma endosymbiont of 'Nebria riversi'	FALSE	0.228	89	2.51e-15				NA	NA	NA	NA	DNA polymerase III; delta subunit [PF06144.16]				0	gene_311	cluster1744	K02340	K02340	Oceanoplasmataceae only	939	760	1	23.8671	0	0	57.7933	0	57.7933	NODE_1_length_446226_cov_50.001397	fig|6666666.503569.peg.358	peg	NODE_1_length_446226_cov_50.001397_386770_385832	386770	385832	-	DNA polymerase III delta subunit (EC 2.7.7.7)	NA
both DRAM and RAST	313	386804	388945	-1	C	K02238	competence protein ComEC	R5QSJ9_9FIRM	UniRef90_R5QSJ9 Metallo-beta-lactamase domain-containing protein n=17 Tax=Firmicutes TaxID=1239 RepID=R5QSJ9_9FIRM	Firmicutes	FALSE	0.24	154	4.18e-34				NA	NA	NA	NA	Competence protein [PF03772.19]				0	gene_312	cluster386	K02238	K02238		2142	1963	1	9.24046	5	43.1318	22.3754	161.304	161.304	NODE_1_length_446226_cov_50.001397	fig|6666666.503569.peg.359	peg	NODE_1_length_446226_cov_50.001397_388939_386804	388939	386804	-	ComE-like protein; Metallo beta-lactamase superfamily hydrolase; secreted	NA
both DRAM and RAST	314	388951	389562	-1	E						NA	NA	NA	NA				NA	NA	NA	NA					0	gene_313	cluster2634				612	433	0	0	1	39.1075	0	146.254	146.254	NODE_1_length_446226_cov_50.001397	fig|6666666.503569.peg.360	peg	NODE_1_length_446226_cov_50.001397_389562_388951	389562	388951	-	hypothetical protein	NA
both DRAM and RAST	315	389650	389925	1	C	K02968	small subunit ribosomal protein S20	A0A2P6FFN2_9MOLU	UniRef90_A0A2P6FFN2 30S ribosomal protein S20 n=2 Tax=Spiroplasma poulsonii TaxID=2138 RepID=A0A2P6FFN2_9MOLU	Spiroplasma poulsonii	FALSE	0.44	64	1e-09				NA	NA	NA	NA	Ribosomal protein S20 [PF01649.21]				0	gene_314	cluster214	K02968	K02968		276	97.0001	8	1496	0	0	3622.51	0	3622.51	NODE_1_length_446226_cov_50.001397	fig|6666666.503569.peg.361	peg	NODE_1_length_446226_cov_50.001397_389650_389925	389650	389925	+	SSU ribosomal protein S20p	NA
both DRAM and RAST	316	390107	392620	-1	B	K01873	valyl-tRNA synthetase [EC:6.1.1.9]	A0A2K8SEI4_9MOLU	UniRef90_A0A2K8SEI4 Valine--tRNA ligase n=1 Tax=Spiroplasma floricola 23-6 TaxID=1336749 RepID=A0A2K8SEI4_9MOLU	Spiroplasma floricola 23-6	TRUE	0.395	594	9.49e-180				NA	NA	NA	NA	tRNA synthetases class I (I; L; M and V) [PF00133.25]; tRNA synthetases class I (M) [PF09334.14]; Leucyl-tRNA synthetase; Domain 2 [PF13603.9]; tRNA synthetases class I (C) catalytic domain [PF01406.22]; Valyl tRNA synthetase tRNA binding arm [PF10458.12]	VOG02556	sp|Q8BU30|SYIC_MOUSE Isoleucine--tRNA ligase; cytoplasmic; Xh	Xh	0	gene_315	cluster45	K01873	K01873		2514	2335	7	54.3783	13	94.2767	131.675	352.575	352.575	NODE_1_length_446226_cov_50.001397	fig|6666666.503569.peg.362	peg	NODE_1_length_446226_cov_50.001397_392617_390107	392617	390107	-	Valyl-tRNA synthetase (EC 6.1.1.9)	NA
both DRAM and RAST	317	392621	393391	-1	C	K03545	trigger factor	A0A7X2P281_9FIRM	UniRef90_A0A7X2P281 peptidylprolyl isomerase n=3 Tax=Lachnospiraceae TaxID=186803 RepID=A0A7X2P281_9FIRM	Lachnospiraceae	FALSE	0.446	96	4.56e-18				NA	NA	NA	NA	FKBP-type peptidyl-prolyl cis-trans isomerase [PF00254.31]				0	gene_316	cluster2586	K03545	K03545		771	592	4	122.561	1	28.604	296.777	106.973	296.777	NODE_1_length_446226_cov_50.001397	fig|6666666.503569.peg.363	peg	NODE_1_length_446226_cov_50.001397_393436_392621	393436	392621	-	Cell division trigger factor (EC 5.2.1.8)	NA
both DRAM and RAST	318	393457	393777	-1	C	K02899	large subunit ribosomal protein L27	A0A6P1LFC0_MALIO	UniRef90_A0A6P1LFC0 50S ribosomal protein L27 n=4 Tax=Malacoplasma iowae TaxID=2116 RepID=A0A6P1LFC0_MALIO	Malacoplasma iowae	FALSE	0.629	115	4.86e-27				NA	NA	NA	NA	Ribosomal L27 protein [PF01016.22]				0	gene_317	cluster72	K02899	K02899		321	142	4	510.959	7	834.753	1237.27	3121.8	3121.8	NODE_1_length_446226_cov_50.001397	fig|6666666.503569.peg.364	peg	NODE_1_length_446226_cov_50.001397_393774_393457	393774	393457	-	LSU ribosomal protein L27p	NA
both DRAM and RAST	319	393752	394240	-1	C	K02888	large subunit ribosomal protein L21	R6PBK6_9CLOT	UniRef90_R6PBK6 50S ribosomal protein L21 n=2 Tax=Eubacteriales TaxID=186802 RepID=R6PBK6_9CLOT	Eubacteriales	FALSE	0.395	85	1.19e-15				NA	NA	NA	NA	Ribosomal prokaryotic L21 protein [PF00829.24]				0	gene_318	cluster91	K02888	K02888		489	310	10	585.13	8	436.995	1416.87	1634.27	1634.27	NODE_1_length_446226_cov_50.001397	fig|6666666.503569.peg.365	peg	NODE_1_length_446226_cov_50.001397_394198_393752	394198	393752	-	LSU ribosomal protein L21p	NA
both DRAM and RAST	320	394431	395717	-1	C			UPI002022F3BC	UniRef90_UPI002022F3BC sigma-70 family RNA polymerase sigma factor n=2 Tax=Spiroplasma TaxID=2132 RepID=UPI002022F3BC	Spiroplasma	FALSE	0.422	263	7.57e-73				NA	NA	NA	NA	Sigma-70 region 3 [PF04539.19]; Sigma-70 region 2 [PF04542.17]				0	gene_319	cluster138				1287	1108	26	425.645	15	229.245	1030.68	857.328	1030.68	NODE_1_length_446226_cov_50.001397	fig|6666666.503569.peg.367	peg	NODE_1_length_446226_cov_50.001397_395717_394431	395717	394431	-	RNA polymerase sigma factor RpoD	NA
both DRAM and RAST	321	395671	397467	-1	C	K02316	DNA primase [EC:2.7.7.101]	UPI00068DB70A	UniRef90_UPI00068DB70A DNA primase n=1 Tax=Mesomycoplasma collis TaxID=2127 RepID=UPI00068DB70A	Mesomycoplasma collis	FALSE	0.358	245	1.96e-64				NA	NA	NA	NA	DNA primase catalytic core; N-terminal domain [PF08275.14]; CHC2 zinc finger [PF01807.23]; Toprim-like [PF13155.9]	VOG07734	sp|O64249|VG58_BPMD2 Gene 58 protein; Xu	Xu	0	gene_320	cluster24	K02316	K02316		1797	1618	10	112.108	8	83.7259	271.465	313.117	313.117	NODE_1_length_446226_cov_50.001397	fig|6666666.503569.peg.368	peg	NODE_1_length_446226_cov_50.001397_397467_395671	397467	395671	-	DNA primase (EC 2.7.7.-)	NA
both DRAM and RAST	322	397454	398776	-1	C	K01880	glycyl-tRNA synthetase [EC:6.1.1.14]	A0A501X9P6_9BACT	UniRef90_A0A501X9P6 glycine--tRNA ligase n=3 Tax=Metamycoplasma falconis TaxID=92403 RepID=A0A501X9P6_9BACT	Metamycoplasma falconis	FALSE	0.384	288	4.81e-81				NA	NA	NA	NA	tRNA synthetase class II core domain (G; H; P; S and T) [PF00587.28]; Anticodon binding domain [PF03129.23]	VOG02636	sp|Q8I5R7|SYP_PLAF7 Proline--tRNA ligase; Xh	Xh	0	gene_321	cluster44	K01880	K01880		1323	1144	15	237.837	23	340.447	575.913	1273.2	1273.2	NODE_1_length_446226_cov_50.001397	fig|6666666.503569.peg.369	peg	NODE_1_length_446226_cov_50.001397_398776_397454	398776	397454	-	Glycyl-tRNA synthetase (EC 6.1.1.14)	NA
both DRAM and RAST	323	399143	399604	1	C	K07042	probable rRNA maturation factor	A0A847NSV0_9MOLU	UniRef90_A0A847NSV0 Endoribonuclease YbeY n=1 Tax=Mollicutes bacterium TaxID=37628 RepID=A0A847NSV0_9MOLU	Mollicutes bacterium	FALSE	0.365	84	1.62e-15				NA	NA	NA	NA	Endoribonuclease YbeY [PF02130.20]				0	gene_322	cluster183	K07042	K07042		462	283	4	256.382	6	359.015	620.819	1342.64	1342.64	NODE_1_length_446226_cov_50.001397	fig|6666666.503569.peg.370	peg	NODE_1_length_446226_cov_50.001397_399143_399604	399143	399604	+	Metal-dependent hydrolase YbeY; involved in rRNA and/or ribosome maturation and assembly	NA
both DRAM and RAST	324	399619	400221	1	C	K00857	thymidine kinase [EC:2.7.1.21]	A0A4R5JSS3_9BACT	UniRef90_A0A4R5JSS3 Thymidine kinase n=2 Tax=Candidatus Cloacimonetes TaxID=456828 RepID=A0A4R5JSS3_9BACT	Candidatus Cloacimonetes	FALSE	0.41	141	2.29e-34				NA	NA	NA	NA	Thymidine kinase [PF00265.21]	VOG00979	sp|P13300|KITH_BPT4 Thymidine kinase; XhXr	Xr;Xh	0	gene_323	cluster2497	K00857	K00857		603	424	6	256.684	4	159.751	621.55	597.435	621.55	NODE_1_length_446226_cov_50.001397	fig|6666666.503569.peg.371	peg	NODE_1_length_446226_cov_50.001397_399619_400221	399619	400221	+	Thymidine kinase (EC 2.7.1.21)	NA
both DRAM and RAST	325	400383	402152	1	C			A0A553SNV4_NIACI	UniRef90_A0A553SNV4 ABC transporter ATP-binding protein n=3 Tax=Niallia TaxID=2837506 RepID=A0A553SNV4_NIACI	Niallia	FALSE	0.361	342	1.72e-97				NA	NA	NA	NA	ABC transporter [PF00005.30]	VOG05128	sp|G0SEV9|RLI1_CHATD Translation initiation factor RLI1; Xh	Xh	0	gene_324	cluster253	K23537	K23537		1770	1591	6	68.4062	10	106.433	165.643	398.037	398.037	NODE_1_length_446226_cov_50.001397	fig|6666666.503569.peg.372	peg	NODE_1_length_446226_cov_50.001397_400383_402152	400383	402152	+	Predicted nucleoside ABC transporter; ATP-binding component	NA
both DRAM and RAST	326	402155	403369	1	C			W5UT88_9MOLU	UniRef90_W5UT88 Putative sugar ABC transporter permease component n=1 Tax=Mesomycoplasma bovoculi M165/69 TaxID=743966 RepID=W5UT88_9MOLU	Mesomycoplasma bovoculi M165/69	FALSE	0.224	110	1.21e-21				NA	NA	NA	NA	Branched-chain amino acid transport system / permease component [PF02653.19]				0	gene_325	cluster252	K23535	K23535		1215	1036	6	105.052	5	81.7256	254.379	305.637	305.637	NODE_1_length_446226_cov_50.001397	fig|6666666.503569.peg.373	peg	NODE_1_length_446226_cov_50.001397_402155_403369	402155	403369	+	Nucleoside ABC transporter; permease protein 1	NA
both DRAM and RAST	327	403374	404387	1	C			A0A3P8MF96_9MOLU	UniRef90_A0A3P8MF96 ABC-type uncharacterized transport system; permease component n=1 Tax=Mycoplasmopsis caviae TaxID=55603 RepID=A0A3P8MF96_9MOLU	Mycoplasmopsis caviae	FALSE	0.268	113	3.39e-23				NA	NA	NA	NA	Branched-chain amino acid transport system / permease component [PF02653.19]				0	gene_326	cluster251	K23536	K23536		1014	835	1	21.7234	5	101.399	52.6024	379.211	379.211	NODE_1_length_446226_cov_50.001397	fig|6666666.503569.peg.374	peg	NODE_1_length_446226_cov_50.001397_403374_404387	403374	404387	+	Nucleoside ABC transporter; permease protein 2	NA
both DRAM and RAST	328	404391	405821	1	C			UPI001C03D513	UniRef90_UPI001C03D513 hypothetical protein n=1 Tax=Spiroplasma endosymbiont of 'Nebria riversi' TaxID=2792084 RepID=UPI001C03D513	Spiroplasma endosymbiont of 'Nebria riversi'	FALSE	0.189	66	1.37e-07				NA	NA	NA	NA	ABC transporter substrate-binding protein PnrA-like [PF02608.17]				0	gene_327	cluster1367			Oceanoplasmataceae only	1431	1252	8	115.904	17	229.928	280.657	859.882	859.882	NODE_1_length_446226_cov_50.001397	fig|6666666.503569.peg.375	peg	NODE_1_length_446226_cov_50.001397_404391_405821	404391	405821	+	hypothetical protein	NA
both DRAM and RAST	329	406097	407647	1	C	K06131	cardiolipin synthase A/B [EC:2.7.8.-]	A0A533R810_9MOLU	UniRef90_A0A533R810 Cardiolipin synthase n=2 Tax=unclassified Spiroplasma TaxID=2637901 RepID=A0A533R810_9MOLU	unclassified Spiroplasma	FALSE	0.401	313	1.99e-88				NA	NA	NA	NA	PLD-like domain [PF13091.9]				0	gene_328	cluster276	K06131	K06131		1551	1372	34	449.51	33	407.294	1088.47	1523.19	1523.19	NODE_1_length_446226_cov_50.001397	fig|6666666.503569.peg.376	peg	NODE_1_length_446226_cov_50.001397_406097_407647	406097	407647	+	Cardiolipin synthetase (EC 2.7.8.-)	NA
both DRAM and RAST	330	407655	408110	1	E						NA	NA	NA	NA				NA	NA	NA	NA					0	gene_329	cluster6253				456	277	0	0	1	61.132	0	228.621	228.621	NODE_1_length_446226_cov_50.001397	fig|6666666.503569.peg.377	peg	NODE_1_length_446226_cov_50.001397_407655_408110	407655	408110	+	hypothetical protein	NA
both DRAM and RAST	331	408119	409528	1	B	K01881	prolyl-tRNA synthetase [EC:6.1.1.15]	A0A1J0Z342_SPICI	UniRef90_A0A1J0Z342 Proline--tRNA ligase n=12 Tax=Spiroplasma TaxID=2132 RepID=A0A1J0Z342_SPICI	Spiroplasma	TRUE	0.466	392	2.25e-116				NA	NA	NA	NA	tRNA synthetase class II core domain (G; H; P; S and T) [PF00587.28]; Prolyl-tRNA synthetase; C-terminal [PF09180.14]; Anticodon binding domain [PF03129.23]	VOG02636	sp|Q8I5R7|SYP_PLAF7 Proline--tRNA ligase; Xh	Xh	0	gene_330	cluster19	K01881	K01881		1410	1231	4	58.9408	2	27.5119	142.723	102.889	142.723	NODE_1_length_446226_cov_50.001397	fig|6666666.503569.peg.378	peg	NODE_1_length_446226_cov_50.001397_408119_409528	408119	409528	+	Prolyl-tRNA synthetase (EC 6.1.1.15); archaeal/eukaryal type	NA
both DRAM and RAST	332	409580	411133	1	E						NA	NA	NA	NA				NA	NA	NA	NA					0	gene_331	cluster1996			Oceanoplasmataceae only	1554	1375	3	39.5761	3	36.9459	95.832	138.17	138.17	NODE_1_length_446226_cov_50.001397	fig|6666666.503569.peg.379	peg	NODE_1_length_446226_cov_50.001397_409577_411133	409577	411133	+	hypothetical protein	NA
both DRAM and RAST	333	411133	411678	1	E						NA	NA	NA	NA				NA	NA	NA	NA					0	gene_332	cluster4503				546	367	0	0	1	46.1405	0	172.556	172.556	NODE_1_length_446226_cov_50.001397	fig|6666666.503569.peg.380	peg	NODE_1_length_446226_cov_50.001397_411133_411678	411133	411678	+	hypothetical protein	NA
both DRAM and RAST	334	411835	412944	-1	C	K00969	nicotinate-nucleotide adenylyltransferase [EC:2.7.7.18]	UPI002022CDC2	UniRef90_UPI002022CDC2 nicotinate-nucleotide adenylyltransferase n=1 Tax=unclassified Spiroplasma TaxID=2637901 RepID=UPI002022CDC2	unclassified Spiroplasma	FALSE	0.348	175	1.14e-43				NA	NA	NA	NA	Cytidylyltransferase-like [PF01467.29]; HD domain [PF01966.25]	VOG03470	sp|B3DVR2|NADD_METI4 Probable nicotinate-nucleotide adenylyltransferase; Xh	Xh	0	gene_333	cluster139	K00969	K00969		1110	931	10	194.834	1	18.1886	471.783	68.0215	471.783	NODE_1_length_446226_cov_50.001397	fig|6666666.503569.peg.381	peg	NODE_1_length_446226_cov_50.001397_412944_411835	412944	411835	-	Hydrolase (HAD superfamily); YqeK	NA
both DRAM and RAST	335	412947	414614	-1	C	K12574	ribonuclease J [EC:3.1.-.-]	S5LWC4_9MOLU	UniRef90_S5LWC4 Metallo-beta-lactamase superfamily hydrolase n=1 Tax=Spiroplasma taiwanense CT-1 TaxID=1276220 RepID=S5LWC4_9MOLU	Spiroplasma taiwanense CT-1	FALSE	0.304	256	9.39e-69				NA	NA	NA	NA	Ribonuclease J C-terminal domain [PF17770.4]				0	gene_334	cluster140	K12574	K12574		1668	1489	176	2144.04	41	466.27	5191.71	1743.75	5191.71	NODE_1_length_446226_cov_50.001397	fig|6666666.503569.peg.382	peg	NODE_1_length_446226_cov_50.001397_414614_412947	414614	412947	-	Ribonuclease J2 (endoribonuclease in RNA processing)	NA
both DRAM and RAST	336	414669	416765	-1	B	K00962	polyribonucleotide nucleotidyltransferase [EC:2.7.7.8]	A0A368ZDS7_9FIRM	UniRef90_A0A368ZDS7 Polyribonucleotide nucleotidyltransferase n=2 Tax=unclassified Halanaerobium TaxID=2641197 RepID=A0A368ZDS7_9FIRM	unclassified Halanaerobium	TRUE	0.446	546	1.5e-165				NA	NA	NA	NA	3' exoribonuclease family; domain 1 [PF01138.24]; S1 RNA binding domain [PF00575.26]; 3' exoribonuclease family; domain 2 [PF03725.18]; KH domain [PF00013.32]				0	gene_335	cluster845	K00962	K00962		2097	1918	473	4473.29	196	1730.44	10831.9	6471.48	10831.9	NODE_1_length_446226_cov_50.001397	fig|6666666.503569.peg.383	peg	NODE_1_length_446226_cov_50.001397_416765_414669	416765	414669	-	Polyribonucleotide nucleotidyltransferase (EC 2.7.7.8)	NA
both DRAM and RAST	337	416893	417168	1	E						NA	NA	NA	NA				NA	NA	NA	NA					0	gene_336	cluster2587				276	97.0001	2	374	7	1222.01	905.626	4570.06	4570.06	NODE_1_length_446226_cov_50.001397	fig|6666666.503569.peg.384	peg	NODE_1_length_446226_cov_50.001397_416893_417168	416893	417168	+	hypothetical protein	NA
both DRAM and RAST	338	417158	417850	1	C	K03630	DNA repair protein RadC	A0A533R829_9MOLU	UniRef90_A0A533R829 DNA repair protein RadC n=1 Tax=Spiroplasma sp. WSS TaxID=2575700 RepID=A0A533R829_9MOLU	Spiroplasma sp. WSS	FALSE	0.49	208	4.92e-57				NA	NA	NA	NA	RadC-like JAB domain [PF04002.18]; UPF0758 N-terminal [PF20582.1]				0	gene_337	cluster1997	K03630	K03630	Oceanoplasmataceae only	693	514	4	141.16	9	296.502	341.813	1108.86	1108.86	NODE_1_length_446226_cov_50.001397	fig|6666666.503569.peg.385	peg	NODE_1_length_446226_cov_50.001397_417158_417850	417158	417850	+	DNA repair protein RadC	NA
both DRAM and RAST	339	417847	418614	-1	E						NA	NA	NA	NA				NA	NA	NA	NA					0	gene_338	cluster4504				768	589	0	0	1	28.7497	0	107.518	107.518	NODE_1_length_446226_cov_50.001397	fig|6666666.503569.peg.386	peg	NODE_1_length_446226_cov_50.001397_418614_417847	418614	417847	-	hypothetical protein	NA
both DRAM and RAST	340	418795	419241	1	C			R6ZEZ2_9CLOT	UniRef90_R6ZEZ2 Transcription elongation factor GreA n=2 Tax=Firmicutes TaxID=1239 RepID=R6ZEZ2_9CLOT	Firmicutes	FALSE	0.411	109	4.62e-24				NA	NA	NA	NA	Transcription elongation factor; N-terminal [PF03449.18]; Transcription elongation factor; GreA/GreB; C-term [PF01272.22]				0	gene_339	cluster123	K03624	K03624		447	268	16	1082.93	6	379.109	2622.27	1417.79	2622.27	NODE_1_length_446226_cov_50.001397	fig|6666666.503569.peg.387	peg	NODE_1_length_446226_cov_50.001397_418759_419241	418759	419241	+	Transcription elongation factor GreA	NA
both DRAM and RAST	341	419566	420675	1	E						NA	NA	NA	NA				NA	NA	NA	NA					0	gene_340	cluster1998			Oceanoplasmataceae only	1110	931	55	1071.59	24	436.526	2594.81	1632.52	2594.81	NODE_1_length_446226_cov_50.001397	fig|6666666.503569.peg.388	peg	NODE_1_length_446226_cov_50.001397_419566_420675	419566	420675	+	hypothetical protein	NA
both DRAM and RAST	342	420668	422800	1	B			A0A8B7ZPV8_ACAPL	UniRef90_A0A8B7ZPV8 LOW QUALITY PROTEIN: uncharacterized protein LOC110988022 n=1 Tax=Acanthaster planci TaxID=133434 RepID=A0A8B7ZPV8_ACAPL	Acanthaster planci	TRUE	0.686	782	1.21e-246				NA	NA	NA	NA	AAA domain (Cdc48 subfamily) [PF07724.17]; AAA lid domain [PF17871.4]; AAA domain (dynein-related subfamily) [PF07728.17]; Sigma-54 interaction domain [PF00158.29]; C-terminal; D2-small domain; of ClpB protein [PF10431.12]; ATPase family associated with various cellular activities (AAA) [PF00004.32]	VOG02283	sp|P0ABH9|CLPA_ECOLI ATP-dependent Clp protease ATP-binding subunit ClpA; Xh	Xh	0	gene_341	cluster179	K03695	K03695		2133	1954	50	464.151	27	233.985	1123.92	875.055	1123.92	NODE_1_length_446226_cov_50.001397	fig|6666666.503569.peg.389	peg	NODE_1_length_446226_cov_50.001397_420677_422800	420677	422800	+	ClpB protein	NA
both DRAM and RAST	343	422823	423329	1	C	K03687	molecular chaperone GrpE	D3PA23_DEFDS	UniRef90_D3PA23 Protein GrpE n=1 Tax=Deferribacter desulfuricans (strain DSM 14783 / JCM 11476 / NBRC 101012 / SSM1) TaxID=639282 RepID=D3PA23_DEFDS	Deferribacter desulfuricans (strain DSM 14783 / JCM 11476 / NBRC 101012 / SSM1)	FALSE	0.406	98	4.8e-20				NA	NA	NA	NA	GrpE [PF01025.22]				0	gene_342	cluster59	K03687	K03687		507	328	10	553.019	11	567.894	1339.11	2123.8	2123.8	NODE_1_length_446226_cov_50.001397	fig|6666666.503569.peg.390	peg	NODE_1_length_446226_cov_50.001397_422823_423329	422823	423329	+	Heat shock protein GrpE	NA
both DRAM and RAST	344	423357	425195	1	B			A0A8B7ZND1_ACAPL	UniRef90_A0A8B7ZND1 uncharacterized protein LOC110988021 n=1 Tax=Acanthaster planci TaxID=133434 RepID=A0A8B7ZND1_ACAPL	Acanthaster planci	TRUE	0.732	824	9.01e-263				NA	NA	NA	NA	Hsp70 protein [PF00012.23]; MreB/Mbl protein [PF06723.16]	VOG02837	sp|Q5UPU0|HSP7L_MIMIV Heat shock protein 70 homolog; Xh	Xh	0	gene_343	cluster17	K04043	K04043		1839	1660	204	2229.13	123	1254.72	5397.75	4692.39	5397.75	NODE_1_length_446226_cov_50.001397	fig|6666666.503569.peg.391	peg	NODE_1_length_446226_cov_50.001397_423357_425195	423357	425195	+	Chaperone protein DnaK	NA
both DRAM and RAST	345	425205	426314	1	C			A0A380LKQ1_9FIRM	UniRef90_A0A380LKQ1 Chaperone protein DnaJ n=6 Tax=Faecalicoccus TaxID=1573536 RepID=A0A380LKQ1_9FIRM	Faecalicoccus	FALSE	0.433	281	7.42e-80				NA	NA	NA	NA	DnaJ C terminal domain [PF01556.21]; DnaJ domain [PF00226.34]; DnaJ central domain [PF00684.22]	VOG00567	sp|Q5UP23|YR260_MIMIV DnaJ-like protein R260; Xu	Xu	0	gene_344	cluster35	K03686	K03686		1110	931	101	1967.82	41	745.731	4765	2788.88	4765	NODE_1_length_446226_cov_50.001397	fig|6666666.503569.peg.392	peg	NODE_1_length_446226_cov_50.001397_425205_426314	425205	426314	+	Chaperone protein DnaJ	NA
both DRAM and RAST	346	426338	426973	1	C			R4UEF2_9MOLU	UniRef90_R4UEF2 Uncharacterized protein n=2 Tax=Spiroplasma TaxID=2132 RepID=R4UEF2_9MOLU	Spiroplasma	FALSE	0.323	90	9.98e-17				NA	NA	NA	NA					0	gene_345	cluster412				636	457	9	357.224	8	296.43	865.004	1108.59	1108.59	NODE_1_length_446226_cov_50.001397	fig|6666666.503569.peg.393	peg	NODE_1_length_446226_cov_50.001397_426338_426973	426338	426973	+	Hypothetical transmembrane protein	NA
both DRAM and RAST	347	427011	428600	1	C			A0A6J4WVF8_9MOLU	UniRef90_A0A6J4WVF8 DUF2779 domain-containing protein n=3 Tax=unclassified Spiroplasma TaxID=2637901 RepID=A0A6J4WVF8_9MOLU	unclassified Spiroplasma	FALSE	0.352	293	1.61e-81				NA	NA	NA	NA	Domain of unknown function(DUF2779) [PF11074.11]				0	gene_346	cluster398				1590	1411	7	89.9881	9	108.01	217.903	403.935	403.935	NODE_1_length_446226_cov_50.001397	fig|6666666.503569.peg.394	peg	NODE_1_length_446226_cov_50.001397_427020_428600	427020	428600	+	hypothetical protein	NA
both DRAM and RAST	348	428609	429046	-1	E						NA	NA	NA	NA				NA	NA	NA	NA					0	gene_347	cluster6923				438	259	2	140.07	1	65.3805	339.174	244.509	339.174	NODE_1_length_446226_cov_50.001397	fig|6666666.503569.peg.395	peg	NODE_1_length_446226_cov_50.001397_429004_428609	429004	428609	-	hypothetical protein	NA
both DRAM and RAST	349	429138	429893	-1	C	K00554	tRNA (guanine37-N1)-methyltransferase [EC:2.1.1.228]	UPI001C04C8D4	UniRef90_UPI001C04C8D4 tRNA (guanosine(37)-N1)-methyltransferase TrmD n=1 Tax=Spiroplasma endosymbiont of 'Nebria riversi' TaxID=2792084 RepID=UPI001C04C8D4	Spiroplasma endosymbiont of 'Nebria riversi'	FALSE	0.525	238	6.77e-67				NA	NA	NA	NA	tRNA (Guanine-1)-methyltransferase [PF01746.24]				0	gene_348	cluster79	K00554	K00554		756	577	9	282.931	15	440.214	685.106	1646.31	1646.31	NODE_1_length_446226_cov_50.001397	fig|6666666.503569.peg.396	peg	NODE_1_length_446226_cov_50.001397_429893_429138	429893	429138	-	tRNA (Guanine37-N1) -methyltransferase (EC 2.1.1.31)	NA
both DRAM and RAST	350	430382	430654	-1	E						NA	NA	NA	NA				NA	NA	NA	NA					0	gene_349	cluster2583				273	94.0001	3	578.904	3	540.432	1401.79	2021.1	2021.1	NODE_1_length_446226_cov_50.001397	fig|6666666.503569.peg.398	peg	NODE_1_length_446226_cov_50.001397_430654_430382	430654	430382	-	hypothetical protein	NA
both DRAM and RAST	351	430660	430863	-1	E						NA	NA	NA	NA				NA	NA	NA	NA					0	gene_350	cluster4651				204	29.2345	2	1240.93	2	1158.46	3004.86	4332.4	4332.4	NODE_1_length_446226_cov_50.001397	fig|6666666.503569.peg.399	peg	NODE_1_length_446226_cov_50.001397_430863_430660	430863	430660	-	hypothetical protein	NA
both DRAM and RAST	352	431152	432216	-1	C			A0A0H3XKX4_9MOLU	UniRef90_A0A0H3XKX4 Glyceraldehyde-3-phosphate dehydrogenase n=4 Tax=Spiroplasmataceae TaxID=2131 RepID=A0A0H3XKX4_9MOLU	Spiroplasmataceae	FALSE	0.219	91	1.47e-15				NA	NA	NA	NA	Glyceraldehyde 3-phosphate dehydrogenase; C-terminal domain [PF02800.23]				0	gene_351	cluster158	K00134	K00134		1065	886	17	348.04	9	172.011	842.765	643.285	842.765	NODE_1_length_446226_cov_50.001397	fig|6666666.503569.peg.401	peg	NODE_1_length_446226_cov_50.001397_432216_431152	432216	431152	-	NAD-dependent glyceraldehyde-3-phosphate dehydrogenase (EC 1.2.1.12)	NA
both DRAM and RAST	353	432269	433171	-1	C			R5J7Q6_9CLOT	UniRef90_R5J7Q6 Primosomal protein DnaI n=1 Tax=Clostridium sp. CAG:1193 TaxID=1262771 RepID=R5J7Q6_9CLOT	Clostridium sp. CAG:1193	FALSE	0.275	106	3.5e-21				NA	NA	NA	NA	IstB-like ATP binding protein [PF01695.20]	VOG01294	sp|P15026|ISTB_PSEAI Insertion sequence IS21 putative ATP-binding protein; Xh	Xh	0	gene_352	cluster350	K11144	K11144		903	724	0	0	2	46.7778	0	174.939	174.939	NODE_1_length_446226_cov_50.001397	fig|6666666.503569.peg.402	peg	NODE_1_length_446226_cov_50.001397_433171_432269	433171	432269	-	Helicase loader DnaI	NA
both DRAM and RAST	354	433177	434064	-1	C	K03346	replication initiation and membrane attachment protein	UPI0012FF7EFE	UniRef90_UPI0012FF7EFE DnaD domain protein n=1 Tax=Alteribacter populi TaxID=2011011 RepID=UPI0012FF7EFE	Alteribacter populi	FALSE	0.332	62	1.29e-06				NA	NA	NA	NA					0	gene_353	cluster1992	K03346	K03346	Oceanoplasmataceae only	888	709	2	51.1679	0	0	123.901	0	123.901	NODE_1_length_446226_cov_50.001397	fig|6666666.503569.peg.403	peg	NODE_1_length_446226_cov_50.001397_434064_433177	434064	433177	-	hypothetical protein	NA
both DRAM and RAST	355	434185	435036	-1	C	K10563	formamidopyrimidine-DNA glycosylase [EC:3.2.2.23 4.2.99.18]	A0A969Z7L0_9MOLU	UniRef90_A0A969Z7L0 DNA-formamidopyrimidine glycosylase n=1 Tax=Mollicutes bacterium TaxID=37628 RepID=A0A969Z7L0_9MOLU	Mollicutes bacterium	FALSE	0.454	228	6.25e-63				NA	NA	NA	NA	Formamidopyrimidine-DNA glycosylase N-terminal domain [PF01149.27]; Formamidopyrimidine-DNA glycosylase H2TH domain [PF06831.17]; Zinc finger found in FPG and IleRS [PF06827.17]	VOG02613	sp|Q5UQ00|FPG_MIMIV Probable formamidopyrimidine-DNA glycosylase; Xh	Xh	0	gene_354	cluster170	K10563	K10563		852	673	5	134.762	11	276.774	326.321	1035.08	1035.08	NODE_1_length_446226_cov_50.001397	fig|6666666.503569.peg.404	peg	NODE_1_length_446226_cov_50.001397_435036_434185	435036	434185	-	Formamidopyrimidine-DNA glycosylase (EC 3.2.2.23)	NA
both DRAM and RAST	356	435038	436021	-1	C			B1BYY4_9FIRM	UniRef90_B1BYY4 DNA polymerase I n=8 Tax=[Clostridium] spiroforme TaxID=29348 RepID=B1BYY4_9FIRM	[Clostridium] spiroforme	FALSE	0.421	215	9.8e-58				NA	NA	NA	NA	5'-3' exonuclease; N-terminal resolvase-like domain [PF02739.19]; 5'-3' exonuclease; C-terminal SAM fold [PF01367.23]	VOG02228	sp|P00582|DPO1_ECOLI DNA polymerase I; XhXr	Xr;Xh	0	gene_355	cluster23	K02335	K02335		984	805	4	90.1318	8	168.284	218.251	629.347	629.347	NODE_1_length_446226_cov_50.001397	fig|6666666.503569.peg.405	peg	NODE_1_length_446226_cov_50.001397_435958_435038	435958	435038	-	DNA polymerase I (EC 2.7.7.7)	NA
both DRAM and RAST	357	435970	437553	-1	E						NA	NA	NA	NA				NA	NA	NA	NA					0	gene_356	cluster4650				1584	1405	2	25.8207	1	12.0524	62.5238	45.0734	62.5238	NODE_1_length_446226_cov_50.001397	fig|6666666.503569.peg.406	peg	NODE_1_length_446226_cov_50.001397_437601_435970	437601	435970	-	hypothetical protein	NA
both DRAM and RAST	358	437604	440009	-1	E						NA	NA	NA	NA				NA	NA	NA	NA					0	gene_357	cluster4652				2406	2227	14	114.031	0	0	276.122	0	276.122	NODE_1_length_446226_cov_50.001397	fig|6666666.503569.peg.407	peg	NODE_1_length_446226_cov_50.001397_440063_437604	440063	437604	-	hypothetical protein	NA
DRAM only	359	440155	446097	1	C			A0A345Z3F3_9MOLU	UniRef90_A0A345Z3F3 ABC transporter permease n=1 Tax=Spiroplasma alleghenense TaxID=216931 RepID=A0A345Z3F3_9MOLU	Spiroplasma alleghenense	FALSE	0.164	69	1.88e-07				NA	NA	NA	NA					0	gene_358	cluster1886	K02004	K02004	Oceanoplasmataceae only	5943	5764	17	53.4982	21	61.6941	129.544	230.723	230.723	NA	NA	NA	NA	NA	NA	NA	NA	NA
RAST only	NA	NA	NA	NA	NA	NA	NA	NA	NA	NA	NA	NA	NA	NA	NA	NA	NA	NA	NA	NA	NA	NA	NA	NA	NA	NA	NA	NA	NA	NA	NA	NA	NA	NA	NA	NA	NA	NA	NA	NA	NODE_1_length_446226_cov_50.001397	fig|6666666.503569.peg.8	peg	NODE_1_length_446226_cov_50.001397_9719_9597	9719	9597	-	hypothetical protein	NA
RAST only	NA	NA	NA	NA	NA	NA	NA	NA	NA	NA	NA	NA	NA	NA	NA	NA	NA	NA	NA	NA	NA	NA	NA	NA	NA	NA	NA	NA	NA	NA	NA	NA	NA	NA	NA	NA	NA	NA	NA	NA	NODE_1_length_446226_cov_50.001397	fig|6666666.503569.peg.9	peg	NODE_1_length_446226_cov_50.001397_9817_9978	9817	9978	+	hypothetical protein	NA
RAST only	NA	NA	NA	NA	NA	NA	NA	NA	NA	NA	NA	NA	NA	NA	NA	NA	NA	NA	NA	NA	NA	NA	NA	NA	NA	NA	NA	NA	NA	NA	NA	NA	NA	NA	NA	NA	NA	NA	NA	NA	NODE_1_length_446226_cov_50.001397	fig|6666666.503569.peg.14	peg	NODE_1_length_446226_cov_50.001397_23999_23886	23999	23886	-	hypothetical protein	NA
RAST only	NA	NA	NA	NA	NA	NA	NA	NA	NA	NA	NA	NA	NA	NA	NA	NA	NA	NA	NA	NA	NA	NA	NA	NA	NA	NA	NA	NA	NA	NA	NA	NA	NA	NA	NA	NA	NA	NA	NA	NA	NODE_1_length_446226_cov_50.001397	fig|6666666.503569.peg.15	peg	NODE_1_length_446226_cov_50.001397_27284_27111	27284	27111	-	hypothetical protein	NA
RAST only	NA	NA	NA	NA	NA	NA	NA	NA	NA	NA	NA	NA	NA	NA	NA	NA	NA	NA	NA	NA	NA	NA	NA	NA	NA	NA	NA	NA	NA	NA	NA	NA	NA	NA	NA	NA	NA	NA	NA	NA	NODE_1_length_446226_cov_50.001397	fig|6666666.503569.peg.26	peg	NODE_1_length_446226_cov_50.001397_43822_43700	43822	43700	-	hypothetical protein	NA
RAST only	NA	NA	NA	NA	NA	NA	NA	NA	NA	NA	NA	NA	NA	NA	NA	NA	NA	NA	NA	NA	NA	NA	NA	NA	NA	NA	NA	NA	NA	NA	NA	NA	NA	NA	NA	NA	NA	NA	NA	NA	NODE_1_length_446226_cov_50.001397	fig|6666666.503569.peg.36	peg	NODE_1_length_446226_cov_50.001397_68367_68251	68367	68251	-	hypothetical protein	NA
RAST only	NA	NA	NA	NA	NA	NA	NA	NA	NA	NA	NA	NA	NA	NA	NA	NA	NA	NA	NA	NA	NA	NA	NA	NA	NA	NA	NA	NA	NA	NA	NA	NA	NA	NA	NA	NA	NA	NA	NA	NA	NODE_1_length_446226_cov_50.001397	fig|6666666.503569.peg.37	peg	NODE_1_length_446226_cov_50.001397_68674_68793	68674	68793	+	hypothetical protein	NA
RAST only	NA	NA	NA	NA	NA	NA	NA	NA	NA	NA	NA	NA	NA	NA	NA	NA	NA	NA	NA	NA	NA	NA	NA	NA	NA	NA	NA	NA	NA	NA	NA	NA	NA	NA	NA	NA	NA	NA	NA	NA	NODE_1_length_446226_cov_50.001397	fig|6666666.503569.peg.39	peg	NODE_1_length_446226_cov_50.001397_74405_74572	74405	74572	+	hypothetical protein	NA
RAST only	NA	NA	NA	NA	NA	NA	NA	NA	NA	NA	NA	NA	NA	NA	NA	NA	NA	NA	NA	NA	NA	NA	NA	NA	NA	NA	NA	NA	NA	NA	NA	NA	NA	NA	NA	NA	NA	NA	NA	NA	NODE_1_length_446226_cov_50.001397	fig|6666666.503569.peg.41	peg	NODE_1_length_446226_cov_50.001397_75592_75374	75592	75374	-	SSU ribosomal protein S15p (S13e)	NA
RAST only	NA	NA	NA	NA	NA	NA	NA	NA	NA	NA	NA	NA	NA	NA	NA	NA	NA	NA	NA	NA	NA	NA	NA	NA	NA	NA	NA	NA	NA	NA	NA	NA	NA	NA	NA	NA	NA	NA	NA	NA	NODE_1_length_446226_cov_50.001397	fig|6666666.503569.peg.43	peg	NODE_1_length_446226_cov_50.001397_76859_76533	76859	76533	-	hypothetical protein	NA
RAST only	NA	NA	NA	NA	NA	NA	NA	NA	NA	NA	NA	NA	NA	NA	NA	NA	NA	NA	NA	NA	NA	NA	NA	NA	NA	NA	NA	NA	NA	NA	NA	NA	NA	NA	NA	NA	NA	NA	NA	NA	NODE_1_length_446226_cov_50.001397	fig|6666666.503569.peg.59	peg	NODE_1_length_446226_cov_50.001397_96193_96062	96193	96062	-	hypothetical protein	NA
RAST only	NA	NA	NA	NA	NA	NA	NA	NA	NA	NA	NA	NA	NA	NA	NA	NA	NA	NA	NA	NA	NA	NA	NA	NA	NA	NA	NA	NA	NA	NA	NA	NA	NA	NA	NA	NA	NA	NA	NA	NA	NODE_1_length_446226_cov_50.001397	fig|6666666.503569.peg.61	peg	NODE_1_length_446226_cov_50.001397_97770_97940	97770	97940	+	hypothetical protein	NA
RAST only	NA	NA	NA	NA	NA	NA	NA	NA	NA	NA	NA	NA	NA	NA	NA	NA	NA	NA	NA	NA	NA	NA	NA	NA	NA	NA	NA	NA	NA	NA	NA	NA	NA	NA	NA	NA	NA	NA	NA	NA	NODE_1_length_446226_cov_50.001397	fig|6666666.503569.peg.63	peg	NODE_1_length_446226_cov_50.001397_99065_99223	99065	99223	+	hypothetical protein	NA
RAST only	NA	NA	NA	NA	NA	NA	NA	NA	NA	NA	NA	NA	NA	NA	NA	NA	NA	NA	NA	NA	NA	NA	NA	NA	NA	NA	NA	NA	NA	NA	NA	NA	NA	NA	NA	NA	NA	NA	NA	NA	NODE_1_length_446226_cov_50.001397	fig|6666666.503569.peg.69	peg	NODE_1_length_446226_cov_50.001397_104624_104743	104624	104743	+	hypothetical protein	NA
RAST only	NA	NA	NA	NA	NA	NA	NA	NA	NA	NA	NA	NA	NA	NA	NA	NA	NA	NA	NA	NA	NA	NA	NA	NA	NA	NA	NA	NA	NA	NA	NA	NA	NA	NA	NA	NA	NA	NA	NA	NA	NODE_1_length_446226_cov_50.001397	fig|6666666.503569.peg.82	peg	NODE_1_length_446226_cov_50.001397_118181_118336	118181	118336	+	hypothetical protein	NA
RAST only	NA	NA	NA	NA	NA	NA	NA	NA	NA	NA	NA	NA	NA	NA	NA	NA	NA	NA	NA	NA	NA	NA	NA	NA	NA	NA	NA	NA	NA	NA	NA	NA	NA	NA	NA	NA	NA	NA	NA	NA	NODE_1_length_446226_cov_50.001397	fig|6666666.503569.peg.83	peg	NODE_1_length_446226_cov_50.001397_118464_118604	118464	118604	+	hypothetical protein	NA
RAST only	NA	NA	NA	NA	NA	NA	NA	NA	NA	NA	NA	NA	NA	NA	NA	NA	NA	NA	NA	NA	NA	NA	NA	NA	NA	NA	NA	NA	NA	NA	NA	NA	NA	NA	NA	NA	NA	NA	NA	NA	NODE_1_length_446226_cov_50.001397	fig|6666666.503569.peg.84	peg	NODE_1_length_446226_cov_50.001397_118583_118822	118583	118822	+	hypothetical protein	NA
RAST only	NA	NA	NA	NA	NA	NA	NA	NA	NA	NA	NA	NA	NA	NA	NA	NA	NA	NA	NA	NA	NA	NA	NA	NA	NA	NA	NA	NA	NA	NA	NA	NA	NA	NA	NA	NA	NA	NA	NA	NA	NODE_1_length_446226_cov_50.001397	fig|6666666.503569.peg.86	peg	NODE_1_length_446226_cov_50.001397_119067_119228	119067	119228	+	hypothetical protein	NA
RAST only	NA	NA	NA	NA	NA	NA	NA	NA	NA	NA	NA	NA	NA	NA	NA	NA	NA	NA	NA	NA	NA	NA	NA	NA	NA	NA	NA	NA	NA	NA	NA	NA	NA	NA	NA	NA	NA	NA	NA	NA	NODE_1_length_446226_cov_50.001397	fig|6666666.503569.peg.88	peg	NODE_1_length_446226_cov_50.001397_119742_119861	119742	119861	+	hypothetical protein	NA
RAST only	NA	NA	NA	NA	NA	NA	NA	NA	NA	NA	NA	NA	NA	NA	NA	NA	NA	NA	NA	NA	NA	NA	NA	NA	NA	NA	NA	NA	NA	NA	NA	NA	NA	NA	NA	NA	NA	NA	NA	NA	NODE_1_length_446226_cov_50.001397	fig|6666666.503569.peg.101	peg	NODE_1_length_446226_cov_50.001397_136783_136628	136783	136628	-	hypothetical protein	NA
RAST only	NA	NA	NA	NA	NA	NA	NA	NA	NA	NA	NA	NA	NA	NA	NA	NA	NA	NA	NA	NA	NA	NA	NA	NA	NA	NA	NA	NA	NA	NA	NA	NA	NA	NA	NA	NA	NA	NA	NA	NA	NODE_1_length_446226_cov_50.001397	fig|6666666.503569.peg.112	peg	NODE_1_length_446226_cov_50.001397_150043_149882	150043	149882	-	hypothetical protein	NA
RAST only	NA	NA	NA	NA	NA	NA	NA	NA	NA	NA	NA	NA	NA	NA	NA	NA	NA	NA	NA	NA	NA	NA	NA	NA	NA	NA	NA	NA	NA	NA	NA	NA	NA	NA	NA	NA	NA	NA	NA	NA	NODE_1_length_446226_cov_50.001397	fig|6666666.503569.peg.116	peg	NODE_1_length_446226_cov_50.001397_154938_154525	154938	154525	-	hypothetical protein	NA
RAST only	NA	NA	NA	NA	NA	NA	NA	NA	NA	NA	NA	NA	NA	NA	NA	NA	NA	NA	NA	NA	NA	NA	NA	NA	NA	NA	NA	NA	NA	NA	NA	NA	NA	NA	NA	NA	NA	NA	NA	NA	NODE_1_length_446226_cov_50.001397	fig|6666666.503569.peg.120	peg	NODE_1_length_446226_cov_50.001397_159059_159172	159059	159172	+	hypothetical protein	NA
RAST only	NA	NA	NA	NA	NA	NA	NA	NA	NA	NA	NA	NA	NA	NA	NA	NA	NA	NA	NA	NA	NA	NA	NA	NA	NA	NA	NA	NA	NA	NA	NA	NA	NA	NA	NA	NA	NA	NA	NA	NA	NODE_1_length_446226_cov_50.001397	fig|6666666.503569.peg.139	peg	NODE_1_length_446226_cov_50.001397_171021_170836	171021	170836	-	SSU ribosomal protein S14p (S29e) @ SSU ribosomal protein S14p (S29e); zinc-dependent	NA
RAST only	NA	NA	NA	NA	NA	NA	NA	NA	NA	NA	NA	NA	NA	NA	NA	NA	NA	NA	NA	NA	NA	NA	NA	NA	NA	NA	NA	NA	NA	NA	NA	NA	NA	NA	NA	NA	NA	NA	NA	NA	NODE_1_length_446226_cov_50.001397	fig|6666666.503569.peg.149	peg	NODE_1_length_446226_cov_50.001397_176893_176498	176893	176498	-	LSU ribosomal protein L22p (L17e)	NA
RAST only	NA	NA	NA	NA	NA	NA	NA	NA	NA	NA	NA	NA	NA	NA	NA	NA	NA	NA	NA	NA	NA	NA	NA	NA	NA	NA	NA	NA	NA	NA	NA	NA	NA	NA	NA	NA	NA	NA	NA	NA	NODE_1_length_446226_cov_50.001397	fig|6666666.503569.peg.150	peg	NODE_1_length_446226_cov_50.001397_177143_176877	177143	176877	-	SSU ribosomal protein S19p (S15e)	NA
RAST only	NA	NA	NA	NA	NA	NA	NA	NA	NA	NA	NA	NA	NA	NA	NA	NA	NA	NA	NA	NA	NA	NA	NA	NA	NA	NA	NA	NA	NA	NA	NA	NA	NA	NA	NA	NA	NA	NA	NA	NA	NODE_1_length_446226_cov_50.001397	fig|6666666.503569.peg.157	peg	NODE_1_length_446226_cov_50.001397_181803_181925	181803	181925	+	hypothetical protein	NA
RAST only	NA	NA	NA	NA	NA	NA	NA	NA	NA	NA	NA	NA	NA	NA	NA	NA	NA	NA	NA	NA	NA	NA	NA	NA	NA	NA	NA	NA	NA	NA	NA	NA	NA	NA	NA	NA	NA	NA	NA	NA	NODE_1_length_446226_cov_50.001397	fig|6666666.503569.peg.166	peg	NODE_1_length_446226_cov_50.001397_198392_198183	198392	198183	-	hypothetical protein	NA
RAST only	NA	NA	NA	NA	NA	NA	NA	NA	NA	NA	NA	NA	NA	NA	NA	NA	NA	NA	NA	NA	NA	NA	NA	NA	NA	NA	NA	NA	NA	NA	NA	NA	NA	NA	NA	NA	NA	NA	NA	NA	NODE_1_length_446226_cov_50.001397	fig|6666666.503569.peg.167	peg	NODE_1_length_446226_cov_50.001397_198595_198428	198595	198428	-	Thioredoxin reductase (EC 1.8.1.9)	NA
RAST only	NA	NA	NA	NA	NA	NA	NA	NA	NA	NA	NA	NA	NA	NA	NA	NA	NA	NA	NA	NA	NA	NA	NA	NA	NA	NA	NA	NA	NA	NA	NA	NA	NA	NA	NA	NA	NA	NA	NA	NA	NODE_1_length_446226_cov_50.001397	fig|6666666.503569.peg.168	peg	NODE_1_length_446226_cov_50.001397_198719_198606	198719	198606	-	Ornithine carbamoyltransferase (EC 2.1.3.3)	NA
RAST only	NA	NA	NA	NA	NA	NA	NA	NA	NA	NA	NA	NA	NA	NA	NA	NA	NA	NA	NA	NA	NA	NA	NA	NA	NA	NA	NA	NA	NA	NA	NA	NA	NA	NA	NA	NA	NA	NA	NA	NA	NODE_1_length_446226_cov_50.001397	fig|6666666.503569.peg.169	peg	NODE_1_length_446226_cov_50.001397_198891_198730	198891	198730	-	Ornithine carbamoyltransferase (EC 2.1.3.3)	NA
RAST only	NA	NA	NA	NA	NA	NA	NA	NA	NA	NA	NA	NA	NA	NA	NA	NA	NA	NA	NA	NA	NA	NA	NA	NA	NA	NA	NA	NA	NA	NA	NA	NA	NA	NA	NA	NA	NA	NA	NA	NA	NODE_1_length_446226_cov_50.001397	fig|6666666.503569.peg.174	peg	NODE_1_length_446226_cov_50.001397_204549_204271	204549	204271	-	hypothetical protein	NA
RAST only	NA	NA	NA	NA	NA	NA	NA	NA	NA	NA	NA	NA	NA	NA	NA	NA	NA	NA	NA	NA	NA	NA	NA	NA	NA	NA	NA	NA	NA	NA	NA	NA	NA	NA	NA	NA	NA	NA	NA	NA	NODE_1_length_446226_cov_50.001397	fig|6666666.503569.peg.175	peg	NODE_1_length_446226_cov_50.001397_205043_204708	205043	204708	-	hypothetical protein	NA
RAST only	NA	NA	NA	NA	NA	NA	NA	NA	NA	NA	NA	NA	NA	NA	NA	NA	NA	NA	NA	NA	NA	NA	NA	NA	NA	NA	NA	NA	NA	NA	NA	NA	NA	NA	NA	NA	NA	NA	NA	NA	NODE_1_length_446226_cov_50.001397	fig|6666666.503569.peg.176	peg	NODE_1_length_446226_cov_50.001397_205272_205048	205272	205048	-	SSU ribosomal protein S18p @ SSU ribosomal protein S18p; zinc-independent	NA
RAST only	NA	NA	NA	NA	NA	NA	NA	NA	NA	NA	NA	NA	NA	NA	NA	NA	NA	NA	NA	NA	NA	NA	NA	NA	NA	NA	NA	NA	NA	NA	NA	NA	NA	NA	NA	NA	NA	NA	NA	NA	NODE_1_length_446226_cov_50.001397	fig|6666666.503569.peg.178	peg	NODE_1_length_446226_cov_50.001397_206127_205795	206127	205795	-	LSU ribosomal protein L31p @ LSU ribosomal protein L31p; zinc-dependent	NA
RAST only	NA	NA	NA	NA	NA	NA	NA	NA	NA	NA	NA	NA	NA	NA	NA	NA	NA	NA	NA	NA	NA	NA	NA	NA	NA	NA	NA	NA	NA	NA	NA	NA	NA	NA	NA	NA	NA	NA	NA	NA	NODE_1_length_446226_cov_50.001397	fig|6666666.503569.peg.187	peg	NODE_1_length_446226_cov_50.001397_221211_221324	221211	221324	+	hypothetical protein	NA
RAST only	NA	NA	NA	NA	NA	NA	NA	NA	NA	NA	NA	NA	NA	NA	NA	NA	NA	NA	NA	NA	NA	NA	NA	NA	NA	NA	NA	NA	NA	NA	NA	NA	NA	NA	NA	NA	NA	NA	NA	NA	NODE_1_length_446226_cov_50.001397	fig|6666666.503569.peg.188	peg	NODE_1_length_446226_cov_50.001397_221294_221425	221294	221425	+	hypothetical protein	NA
RAST only	NA	NA	NA	NA	NA	NA	NA	NA	NA	NA	NA	NA	NA	NA	NA	NA	NA	NA	NA	NA	NA	NA	NA	NA	NA	NA	NA	NA	NA	NA	NA	NA	NA	NA	NA	NA	NA	NA	NA	NA	NODE_1_length_446226_cov_50.001397	fig|6666666.503569.peg.192	peg	NODE_1_length_446226_cov_50.001397_235375_235253	235375	235253	-	hypothetical protein	NA
RAST only	NA	NA	NA	NA	NA	NA	NA	NA	NA	NA	NA	NA	NA	NA	NA	NA	NA	NA	NA	NA	NA	NA	NA	NA	NA	NA	NA	NA	NA	NA	NA	NA	NA	NA	NA	NA	NA	NA	NA	NA	NODE_1_length_446226_cov_50.001397	fig|6666666.503569.peg.194	peg	NODE_1_length_446226_cov_50.001397_237894_238019	237894	238019	+	hypothetical protein	NA
RAST only	NA	NA	NA	NA	NA	NA	NA	NA	NA	NA	NA	NA	NA	NA	NA	NA	NA	NA	NA	NA	NA	NA	NA	NA	NA	NA	NA	NA	NA	NA	NA	NA	NA	NA	NA	NA	NA	NA	NA	NA	NODE_1_length_446226_cov_50.001397	fig|6666666.503569.peg.196	peg	NODE_1_length_446226_cov_50.001397_241973_242206	241973	242206	+	FIG00674448: hypothetical protein	NA
RAST only	NA	NA	NA	NA	NA	NA	NA	NA	NA	NA	NA	NA	NA	NA	NA	NA	NA	NA	NA	NA	NA	NA	NA	NA	NA	NA	NA	NA	NA	NA	NA	NA	NA	NA	NA	NA	NA	NA	NA	NA	NODE_1_length_446226_cov_50.001397	fig|6666666.503569.peg.197	peg	NODE_1_length_446226_cov_50.001397_242221_242631	242221	242631	+	FIG00674448: hypothetical protein	NA
RAST only	NA	NA	NA	NA	NA	NA	NA	NA	NA	NA	NA	NA	NA	NA	NA	NA	NA	NA	NA	NA	NA	NA	NA	NA	NA	NA	NA	NA	NA	NA	NA	NA	NA	NA	NA	NA	NA	NA	NA	NA	NODE_1_length_446226_cov_50.001397	fig|6666666.503569.peg.198	peg	NODE_1_length_446226_cov_50.001397_242764_242997	242764	242997	+	FIG00674448: hypothetical protein	NA
RAST only	NA	NA	NA	NA	NA	NA	NA	NA	NA	NA	NA	NA	NA	NA	NA	NA	NA	NA	NA	NA	NA	NA	NA	NA	NA	NA	NA	NA	NA	NA	NA	NA	NA	NA	NA	NA	NA	NA	NA	NA	NODE_1_length_446226_cov_50.001397	fig|6666666.503569.peg.199	peg	NODE_1_length_446226_cov_50.001397_243282_243419	243282	243419	+	FIG00674448: hypothetical protein	NA
RAST only	NA	NA	NA	NA	NA	NA	NA	NA	NA	NA	NA	NA	NA	NA	NA	NA	NA	NA	NA	NA	NA	NA	NA	NA	NA	NA	NA	NA	NA	NA	NA	NA	NA	NA	NA	NA	NA	NA	NA	NA	NODE_1_length_446226_cov_50.001397	fig|6666666.503569.peg.200	peg	NODE_1_length_446226_cov_50.001397_243881_243528	243881	243528	-	Protease III precursor (EC 3.4.24.55)	NA
RAST only	NA	NA	NA	NA	NA	NA	NA	NA	NA	NA	NA	NA	NA	NA	NA	NA	NA	NA	NA	NA	NA	NA	NA	NA	NA	NA	NA	NA	NA	NA	NA	NA	NA	NA	NA	NA	NA	NA	NA	NA	NODE_1_length_446226_cov_50.001397	fig|6666666.503569.peg.203	peg	NODE_1_length_446226_cov_50.001397_245576_245454	245576	245454	-	Protease III precursor (EC 3.4.24.55)	NA
RAST only	NA	NA	NA	NA	NA	NA	NA	NA	NA	NA	NA	NA	NA	NA	NA	NA	NA	NA	NA	NA	NA	NA	NA	NA	NA	NA	NA	NA	NA	NA	NA	NA	NA	NA	NA	NA	NA	NA	NA	NA	NODE_1_length_446226_cov_50.001397	fig|6666666.503569.peg.204	peg	NODE_1_length_446226_cov_50.001397_245577_246053	245577	246053	+	FIG00674448: hypothetical protein	NA
RAST only	NA	NA	NA	NA	NA	NA	NA	NA	NA	NA	NA	NA	NA	NA	NA	NA	NA	NA	NA	NA	NA	NA	NA	NA	NA	NA	NA	NA	NA	NA	NA	NA	NA	NA	NA	NA	NA	NA	NA	NA	NODE_1_length_446226_cov_50.001397	fig|6666666.503569.peg.205	peg	NODE_1_length_446226_cov_50.001397_246302_246168	246302	246168	-	Protease III precursor (EC 3.4.24.55)	NA
RAST only	NA	NA	NA	NA	NA	NA	NA	NA	NA	NA	NA	NA	NA	NA	NA	NA	NA	NA	NA	NA	NA	NA	NA	NA	NA	NA	NA	NA	NA	NA	NA	NA	NA	NA	NA	NA	NA	NA	NA	NA	NODE_1_length_446226_cov_50.001397	fig|6666666.503569.peg.207	peg	NODE_1_length_446226_cov_50.001397_247305_247781	247305	247781	+	FIG00674448: hypothetical protein	NA
RAST only	NA	NA	NA	NA	NA	NA	NA	NA	NA	NA	NA	NA	NA	NA	NA	NA	NA	NA	NA	NA	NA	NA	NA	NA	NA	NA	NA	NA	NA	NA	NA	NA	NA	NA	NA	NA	NA	NA	NA	NA	NODE_1_length_446226_cov_50.001397	fig|6666666.503569.peg.208	peg	NODE_1_length_446226_cov_50.001397_248418_248567	248418	248567	+	FIG00674448: hypothetical protein	NA
RAST only	NA	NA	NA	NA	NA	NA	NA	NA	NA	NA	NA	NA	NA	NA	NA	NA	NA	NA	NA	NA	NA	NA	NA	NA	NA	NA	NA	NA	NA	NA	NA	NA	NA	NA	NA	NA	NA	NA	NA	NA	NODE_1_length_446226_cov_50.001397	fig|6666666.503569.peg.209	peg	NODE_1_length_446226_cov_50.001397_249038_248895	249038	248895	-	Protease III precursor (EC 3.4.24.55)	NA
RAST only	NA	NA	NA	NA	NA	NA	NA	NA	NA	NA	NA	NA	NA	NA	NA	NA	NA	NA	NA	NA	NA	NA	NA	NA	NA	NA	NA	NA	NA	NA	NA	NA	NA	NA	NA	NA	NA	NA	NA	NA	NODE_1_length_446226_cov_50.001397	fig|6666666.503569.peg.210	peg	NODE_1_length_446226_cov_50.001397_249052_249165	249052	249165	+	hypothetical protein	NA
RAST only	NA	NA	NA	NA	NA	NA	NA	NA	NA	NA	NA	NA	NA	NA	NA	NA	NA	NA	NA	NA	NA	NA	NA	NA	NA	NA	NA	NA	NA	NA	NA	NA	NA	NA	NA	NA	NA	NA	NA	NA	NODE_1_length_446226_cov_50.001397	fig|6666666.503569.peg.212	peg	NODE_1_length_446226_cov_50.001397_250661_250317	250661	250317	-	CRISPR-associated protein Cas2	NA
RAST only	NA	NA	NA	NA	NA	NA	NA	NA	NA	NA	NA	NA	NA	NA	NA	NA	NA	NA	NA	NA	NA	NA	NA	NA	NA	NA	NA	NA	NA	NA	NA	NA	NA	NA	NA	NA	NA	NA	NA	NA	NODE_1_length_446226_cov_50.001397	fig|6666666.503569.peg.217	peg	NODE_1_length_446226_cov_50.001397_254600_254265	254600	254265	-	hypothetical protein	NA
RAST only	NA	NA	NA	NA	NA	NA	NA	NA	NA	NA	NA	NA	NA	NA	NA	NA	NA	NA	NA	NA	NA	NA	NA	NA	NA	NA	NA	NA	NA	NA	NA	NA	NA	NA	NA	NA	NA	NA	NA	NA	NODE_1_length_446226_cov_50.001397	fig|6666666.503569.peg.218	peg	NODE_1_length_446226_cov_50.001397_254756_254616	254756	254616	-	LSU ribosomal protein L34p	NA
RAST only	NA	NA	NA	NA	NA	NA	NA	NA	NA	NA	NA	NA	NA	NA	NA	NA	NA	NA	NA	NA	NA	NA	NA	NA	NA	NA	NA	NA	NA	NA	NA	NA	NA	NA	NA	NA	NA	NA	NA	NA	NODE_1_length_446226_cov_50.001397	fig|6666666.503569.peg.235	peg	NODE_1_length_446226_cov_50.001397_275684_275502	275684	275502	-	hypothetical protein	NA
RAST only	NA	NA	NA	NA	NA	NA	NA	NA	NA	NA	NA	NA	NA	NA	NA	NA	NA	NA	NA	NA	NA	NA	NA	NA	NA	NA	NA	NA	NA	NA	NA	NA	NA	NA	NA	NA	NA	NA	NA	NA	NODE_1_length_446226_cov_50.001397	fig|6666666.503569.peg.240	peg	NODE_1_length_446226_cov_50.001397_279064_279288	279064	279288	+	hypothetical protein	NA
RAST only	NA	NA	NA	NA	NA	NA	NA	NA	NA	NA	NA	NA	NA	NA	NA	NA	NA	NA	NA	NA	NA	NA	NA	NA	NA	NA	NA	NA	NA	NA	NA	NA	NA	NA	NA	NA	NA	NA	NA	NA	NODE_1_length_446226_cov_50.001397	fig|6666666.503569.peg.248	peg	NODE_1_length_446226_cov_50.001397_285648_285995	285648	285995	+	LSU ribosomal protein L20p	NA
RAST only	NA	NA	NA	NA	NA	NA	NA	NA	NA	NA	NA	NA	NA	NA	NA	NA	NA	NA	NA	NA	NA	NA	NA	NA	NA	NA	NA	NA	NA	NA	NA	NA	NA	NA	NA	NA	NA	NA	NA	NA	NODE_1_length_446226_cov_50.001397	fig|6666666.503569.peg.252	peg	NODE_1_length_446226_cov_50.001397_290481_290666	290481	290666	+	LSU ribosomal protein L32p	NA
RAST only	NA	NA	NA	NA	NA	NA	NA	NA	NA	NA	NA	NA	NA	NA	NA	NA	NA	NA	NA	NA	NA	NA	NA	NA	NA	NA	NA	NA	NA	NA	NA	NA	NA	NA	NA	NA	NA	NA	NA	NA	NODE_1_length_446226_cov_50.001397	fig|6666666.503569.peg.269	peg	NODE_1_length_446226_cov_50.001397_308041_307922	308041	307922	-	hypothetical protein	NA
RAST only	NA	NA	NA	NA	NA	NA	NA	NA	NA	NA	NA	NA	NA	NA	NA	NA	NA	NA	NA	NA	NA	NA	NA	NA	NA	NA	NA	NA	NA	NA	NA	NA	NA	NA	NA	NA	NA	NA	NA	NA	NODE_1_length_446226_cov_50.001397	fig|6666666.503569.peg.285	peg	NODE_1_length_446226_cov_50.001397_323754_323641	323754	323641	-	hypothetical protein	NA
RAST only	NA	NA	NA	NA	NA	NA	NA	NA	NA	NA	NA	NA	NA	NA	NA	NA	NA	NA	NA	NA	NA	NA	NA	NA	NA	NA	NA	NA	NA	NA	NA	NA	NA	NA	NA	NA	NA	NA	NA	NA	NODE_1_length_446226_cov_50.001397	fig|6666666.503569.peg.289	peg	NODE_1_length_446226_cov_50.001397_327275_327400	327275	327400	+	hypothetical protein	NA
RAST only	NA	NA	NA	NA	NA	NA	NA	NA	NA	NA	NA	NA	NA	NA	NA	NA	NA	NA	NA	NA	NA	NA	NA	NA	NA	NA	NA	NA	NA	NA	NA	NA	NA	NA	NA	NA	NA	NA	NA	NA	NODE_1_length_446226_cov_50.001397	fig|6666666.503569.peg.295	peg	NODE_1_length_446226_cov_50.001397_332428_332679	332428	332679	+	hypothetical protein	NA
RAST only	NA	NA	NA	NA	NA	NA	NA	NA	NA	NA	NA	NA	NA	NA	NA	NA	NA	NA	NA	NA	NA	NA	NA	NA	NA	NA	NA	NA	NA	NA	NA	NA	NA	NA	NA	NA	NA	NA	NA	NA	NODE_1_length_446226_cov_50.001397	fig|6666666.503569.peg.309	peg	NODE_1_length_446226_cov_50.001397_346036_345890	346036	345890	-	hypothetical protein	NA
RAST only	NA	NA	NA	NA	NA	NA	NA	NA	NA	NA	NA	NA	NA	NA	NA	NA	NA	NA	NA	NA	NA	NA	NA	NA	NA	NA	NA	NA	NA	NA	NA	NA	NA	NA	NA	NA	NA	NA	NA	NA	NODE_1_length_446226_cov_50.001397	fig|6666666.503569.peg.310	peg	NODE_1_length_446226_cov_50.001397_346010_346243	346010	346243	+	hypothetical protein	NA
RAST only	NA	NA	NA	NA	NA	NA	NA	NA	NA	NA	NA	NA	NA	NA	NA	NA	NA	NA	NA	NA	NA	NA	NA	NA	NA	NA	NA	NA	NA	NA	NA	NA	NA	NA	NA	NA	NA	NA	NA	NA	NODE_1_length_446226_cov_50.001397	fig|6666666.503569.peg.314	peg	NODE_1_length_446226_cov_50.001397_348171_347989	348171	347989	-	hypothetical protein	NA
RAST only	NA	NA	NA	NA	NA	NA	NA	NA	NA	NA	NA	NA	NA	NA	NA	NA	NA	NA	NA	NA	NA	NA	NA	NA	NA	NA	NA	NA	NA	NA	NA	NA	NA	NA	NA	NA	NA	NA	NA	NA	NODE_1_length_446226_cov_50.001397	fig|6666666.503569.peg.315	peg	NODE_1_length_446226_cov_50.001397_348287_348174	348287	348174	-	hypothetical protein	NA
RAST only	NA	NA	NA	NA	NA	NA	NA	NA	NA	NA	NA	NA	NA	NA	NA	NA	NA	NA	NA	NA	NA	NA	NA	NA	NA	NA	NA	NA	NA	NA	NA	NA	NA	NA	NA	NA	NA	NA	NA	NA	NODE_1_length_446226_cov_50.001397	fig|6666666.503569.peg.325	peg	NODE_1_length_446226_cov_50.001397_358014_358256	358014	358256	+	hypothetical protein	NA
RAST only	NA	NA	NA	NA	NA	NA	NA	NA	NA	NA	NA	NA	NA	NA	NA	NA	NA	NA	NA	NA	NA	NA	NA	NA	NA	NA	NA	NA	NA	NA	NA	NA	NA	NA	NA	NA	NA	NA	NA	NA	NODE_1_length_446226_cov_50.001397	fig|6666666.503569.peg.327	peg	NODE_1_length_446226_cov_50.001397_359201_359064	359201	359064	-	hypothetical protein	NA
RAST only	NA	NA	NA	NA	NA	NA	NA	NA	NA	NA	NA	NA	NA	NA	NA	NA	NA	NA	NA	NA	NA	NA	NA	NA	NA	NA	NA	NA	NA	NA	NA	NA	NA	NA	NA	NA	NA	NA	NA	NA	NODE_1_length_446226_cov_50.001397	fig|6666666.503569.peg.331	peg	NODE_1_length_446226_cov_50.001397_362021_362146	362021	362146	+	hypothetical protein	NA
RAST only	NA	NA	NA	NA	NA	NA	NA	NA	NA	NA	NA	NA	NA	NA	NA	NA	NA	NA	NA	NA	NA	NA	NA	NA	NA	NA	NA	NA	NA	NA	NA	NA	NA	NA	NA	NA	NA	NA	NA	NA	NODE_1_length_446226_cov_50.001397	fig|6666666.503569.peg.337	peg	NODE_1_length_446226_cov_50.001397_366801_366917	366801	366917	+	hypothetical protein	NA
RAST only	NA	NA	NA	NA	NA	NA	NA	NA	NA	NA	NA	NA	NA	NA	NA	NA	NA	NA	NA	NA	NA	NA	NA	NA	NA	NA	NA	NA	NA	NA	NA	NA	NA	NA	NA	NA	NA	NA	NA	NA	NODE_1_length_446226_cov_50.001397	fig|6666666.503569.peg.339	peg	NODE_1_length_446226_cov_50.001397_368880_369242	368880	369242	+	LSU ribosomal protein L19p	NA
RAST only	NA	NA	NA	NA	NA	NA	NA	NA	NA	NA	NA	NA	NA	NA	NA	NA	NA	NA	NA	NA	NA	NA	NA	NA	NA	NA	NA	NA	NA	NA	NA	NA	NA	NA	NA	NA	NA	NA	NA	NA	NODE_1_length_446226_cov_50.001397	fig|6666666.503569.peg.348	peg	NODE_1_length_446226_cov_50.001397_376744_376857	376744	376857	+	hypothetical protein	NA
[truncated: 48 more rows]
[truncated: 4 more columns]

## Sheet: H)Thalassoplasma genome details
H) Genome annotations of Ca. Thalassoplasma callogorgiae with COG IDs and gene expression levels
[truncated: 478 more rows]
[truncated: 5 more columns]

## Sheet: I) DRAM annotations
I) DRAM annotations from all mollicute genomes used in comparative genomics analyses and phylogenomic analysis
[truncated: 44,183 more rows]

[truncated: 2 more sheets: J) COG IDs from OrthoMCL, K) OrthoANI values]
